# Supplementary material for: A snapshot of microbial diversity and function in an undisturbed sugarcane bagasse pile
Source: BMC Biotechnol. 2020 Feb 28;20:12. doi: 10.1186/s12896-020-00609-y (PMC7049217; doi:10.1186/s12896-020-00609-y)
Supplement: Supplementary file 1 — Additional file 1. List of the strains isolated from bagasse including a detailed description of isolation conditions and homology of rRNA sequences. [file 12896_2020_609_MOESM1_ESM.xlsx]

## Sheet: Sheet1
Sample	ID	selection conditions	closest match and % homology	sample	ID	selection conditions	closest match and % homology	sample	ID	selection conditions	closest match and % homology
1	RP1	PDA 28°C	Bacillus amyloliquefaciens NR_117946.1 100%	4	RP39	PDA 50°C	Bacillus amyloliquefaciens NR_117946.1 100%	7	RP87	PDA guaiacol 28°C	Rhizopus JN939138 100%
1	RP2	YPD 28°C	Bacillus amyloliquefaciens NR_117946.1 100%	4	RP40	PDA 50°C	Thielavia terrestris CP003011.1 99%	7	RP88	PDA guaiacol 28°C	Alternaria maritima GU456317 99%
1	RP3	PDA 28°C	Bacillus megaterium NR_116873.1 100%	4	RP41	PDA 50°C	Thielavia terrestris CP003011.1 99%	7	RP89	PDA guaiacol 28°C	Alternaria tenuissima MH790321 100%
1	RP4	PDA chloramphenicol 28°C	Talaromyces flavus U18354 99%	4	RP42	PDA 50°C	Rasamsonia emersonii AF033387 100%	7	RP90	PDA guaiacol 28°C	Penicillium corylophilum JN938951 99%
1	RP5	anaerobic NA 37°C	Bacillus amyloliquefaciens NR_117946.1 100%	4	RP43	PDA 50°C	Thielavia terrestris CP003011.1 100%	7	RP91	lignin 28°C	Aspergillus niger KJ365316 100%
2	RP6	YPD chloramphenicol 28°C	Meyerozyma caribbica LN651286 100%	4	RP44	PDA 50°C	Thielavia terrestris CP003011.1 100%	7	RP92	PDA guaiacol 28°C	Fusarium chlamydosporum MG748660 99%
2	RP7	YPD chloramphenicol 28°C	Rhodotorula toruloides KY260675 100%	4	RP45	PDA 50°C	Thielavia terrestris CP003011.1 100%	7	RP93	tannic acid guaiacol 28°C	Penicillium glabrum JN938946 100%
2	RP8	YPD chloramphenicol 28°C	Rhodotorula JN246548 99%	4	RP46	NA 50°C	Bacillus amyloliquefaciens NR_117946.1 100%	7	RP94	lignin 28°C	Rhizopus but could not sequence
2	RP10	PDA chloramphenicol 28°C	Meyerozyma caribbica LN651286 100%	4	RP47	NA 50°C	Bacillus amyloliquefaciens NR_117946.1 100%	7	RP95	lignin 28°C	Talaromyces funiculosus JQ388754 100%
2	RP11	YPD chloramphenicol 28°C	Aureobasidium pullulans ISHAM:MITS374-KP131645 100%	4	RP48	NA 50°C	Bacillus amyloliquefaciens NR_117946.1 100%	7	RP96	lignin 28°C	Penicillium glabrum JN938946 99%
2	RP12	YPD chloramphenicol 28°C	Ascomycota GQ141705 99%	4	RP49	Ph 3.5 37°C in LB chloramphenicol 2% glucose then PDA chloramphenicol 37°C	Candida sp. KF963314 99%	7	RP97	lignin 28°C	Talaromyces amestolkiae LT558952 100%
2	RP13	PDA chloramphenicol 28°C	Papiliotrema laurentii LT594997 100%	4	RP50	Ph 3.5 50°C in LB 2% glucose then NA 50°C	Bacillus amyloliquefaciens NR_117946.1 100%	7	RP98	PDA guaiacol 28°C	Penicillium solitum JX290030 99%
2	RP14	PDA chloramphenicol 28°C	Rhodotorula toruloides KF971832 99%	4	RP51	CMC-trypan 50°C	Streptomyces mexicanus NR_041429.1 100%	7	RP99	lignin 28°C	Penicillium glabrum JN938946 100%
2	RP15	PDA chloramphenicol 28°C	Rhodotorula toruloides KY104923 100%	4	RP52	Azo-xylan 50°C	Streptomyces mexicanus NR_041429.1 100%	7	RP100	lignin 28°C	Ustilago altilis AY740166 99%
2	RP16	PDA chloramphenicol 28°C	Meyerozyma caribbica LN651286 100%	4	RP53	Azo-xylan 28°C	Naganishia friedmannii LC203719 100%	7	RP101	lignin 28°C	Talaromyces ruber LT558958 100%
2	RP17	PDA chloramphenicol 28°C	Fusarium MH588229 100%	4	RP54	Azo-xyaln 50°C	Thielavia terrestris CP003011.1 100%	7	RP102	lignin 28°C	Penicillium solitum JX290030 99%
2	RP18	YPD chloramphenicol 28°C	Aspergillus tubingensis KX958024 100%	4	RP55	Ph 3.5 37°C in LB 2% glucose then NA 37°C	Bacillus subtilis CP032089 100%	7	RP103	lignin 28°C	Penicillium glabrum JN938946 100%
2	RP19	YPD chloramphenicol 28°C	Tremella FN428949 100%	4	RP56	Ph 3.5 50°C in LB chloramphenicol 2% glucose then PDA chloramphenicol 37°C	Candida sp. KF963314 99%	7	RP104	lignin 28°C	Penicillium zonatum EU427286 99%
2	RP20	YPD 28°C	Talaromyces rugulosus JN938937 99%	4	RP57	YPD chloramphenicol 28°C	Coniochaeta mutabilis AF353604 100%
2	RP21	YPD 28°C	Aspergillus alabamensis KU933439 100%	4	RP58	YPD chloramphenicol 28°C	Rhodotorula mucilaginosa FJ743623 100%
2	RP22	PDA 28°C	Paecilomyces GQ169738 100%	4	RP59	YPD chloramphenicol 28°C	Exophilia xenobiotica KC311483 100%
2	RP23	PDA chloramphenicol 28°C	Aspergillus tubingensis KX958024 100%	4	RP60	YPD chloramphenicol 28°C	Naganishia friedmannii LC203718 100%
2	RP24	PDA 28°C	Exophiala spinifera KY680422 100%	4	RP61	YPD chloramphenicol 28°C	Cryptococcus laurentii FJ743631 100%
2	RP25	PDA 28°C	Aspergillus terreus MF959028 100%	4	RP62	PDA guaiacol 28°C	Coniochaeta taeniospora KU762325 96%
3	RP26	PDA chloramphenicol 28°C	Candida blankii KP131679 100%	4	RP63	PDA guaiacol 28°C	Streptomyces mexicanus NR_041429.1 99%
3	RP27	YPD chloramphenicol 28°C	Papiliotrema laurentii LT594997 100%	4	RP64	PDA guaiacol 28°C	Zalaria obscura MK156796.1 100%
3	RP28	PDA chloramphenicol 28°C	Rhodotorula dairenensis NR_073270 100%	4	RP65	PDA guaiacol 28°C	Cryptococcus laurentii FJ743631 100%
3	RP29	YPD chloramphenicol 28°C	Papiliotrema laurentii LT594997 100%	4	RP66	PDA guaiacol 28°C	Rhodotorula mucilaginosa DQ832198 100%
3	RP30	YPD 28°C	Meyerozyma caribbica LN651286 100%	4	RP67	PDA guaiacol 28°C	Rhodotorula mucilaginosa DQ832198 100%
3	RP31	PDA chloramphenicol 28°C	Burkholderia gladioli NR_113629.1 100%	4	RP68	PDA guaiacol 28°C	Coniochaeta taeniospora KU762325 96%
3	RP33	YPD chloramphenicol 28°C	Westerdykella dispersa AY943055 99%	4	RP69	Azo-xylan 28°C	Rhodotorula mucilaginosa FJ743623 100%
3	RP34	PDA chloramphenicol 28°C	Mucoromycotina sp. HQ406814.1 74% (but sequencing very poor )	4	RP70	Azo-xylan 28°C	Cryptococcus laurentii FJ743631 100%
3	RP35	PDA chloramphenicol 28°C	Talaromyces rugulosus JN938937 98%	4	RP71	Azo-xylan 28°C	Naganishia albidosimilis JX188119 98%
3	RP36	PDA chloramphenicol 28°C	Aspergillus fumigatus KC119200 100%	4	RP72	bagasse media 28°C	Talaromyces rugulosus JN938937 99%
3	RP37	YPD 28°C	Exophiala spinifera KY680422 100%	4	RP73	bagasse media 28°C	Talaromyces funiculosus KX958062 99%
3	RP38	YPD chloramphenicol 28°C	Rhizopus microsporus ISHAM:MITS3246-NR_103653 (but sequencing poor, only 187 bp)	4	RP74	bagasse media at 50°C	Aspergillus fumigatus KC119200 100%
				4	RP75	bagasse media at 50°C	Aspergillus fumigatus KC119200 100%
				4	RP76	PDA guaiacol 50°C	Thielavia terrestris CP003011.1 100%
				4	RP77	PDA guaiacol 50°C	Thielavia terrestris CP003011.1 100%
				4	RP78	PDA guaiacol 50°C	Thielavia terrestris CP003011.1 100%
				4	RP79	PDA guaiacol 50°C	Streptomyces calvus NR_041122 99%
				4	RP80	PDA guaiacol 50°C	Thielavia terrestris CP003011.1 100%
				4	RP81	PDA guaiacol 50°C	Thielavia terrestris CP003011.1 100%
				4	RP82	PDA guaiacol 50°C	Rasamsonia ermersonii AF033387 100%
				4	RP83	PDA guaiacol 50°C	Thielavia terrestris CP003011.1 100%
				4	RP84	PDA guaiacol 50°C	Aspergillus terreus KF417464 100%
				4	RP85	PDA guaiacol 50°C	Aspergillus terreus KF417465 100%
				4	RP86	PDA guaiacol 50°C	Westerdykella dispersa GQ203753 99%
PDA: potato dextrose agar
YPD: Yeast Peptone Dextrose
NA: nutrient agar
