# Supplementary material for: A snapshot of microbial diversity and function in an undisturbed sugarcane bagasse pile
Source: BMC Biotechnol. 2020 Feb 28;20:12. doi: 10.1186/s12896-020-00609-y (PMC7049217; doi:10.1186/s12896-020-00609-y)
Supplement: Supplementary file 2 — Additional file 2. List of unique 16S amplicons assigned to individual OTUs, their taxonomic classification to the genus level and the number of times these were amplified from each sample (after rarefaction to 45,000 to reduce sample heterogeneity). [file 12896_2020_609_MOESM2_ESM.xlsx]

## Sheet: otutable
OTU	1-16S	2-16S	3-16S	4-16S	5-16S	6-16S	taxa
DENOVO1	14545	0	9	7700	1	21	Bacteria;Firmicutes;Bacilli;Bacillales;Alicyclobacillaceae;Alicyclobacillus
DENOVO2	1334	5	12039	2257	103	3092	Bacteria;Acidobacteria;Acidobacteria_Gp1
DENOVO3	496	0	2	293	12678	296	Bacteria;Chloroflexi;Ktedonobacteria;Ktedonobacterales;Ktedonobacteraceae;Ktedonobacter
DENOVO4	893	1	1	11550	3	5	Bacteria;Firmicutes;Bacilli;Bacillales;Alicyclobacillaceae;Alicyclobacillus
DENOVO5	139	12	16	9024	1	431	Bacteria;Actinobacteria;Actinobacteria;Actinomycetales;Pseudonocardiaceae;Amycolatopsis
DENOVO6	55	4	6	7869	28	34	Bacteria;Acidobacteria;Acidobacteria_Gp3;Gp3;Gp3;Gp3
DENOVO7	41	5168	1022	16	28	12	Bacteria;Actinobacteria;Actinobacteria;Actinomycetales;Microbacteriaceae;Curtobacterium
DENOVO8	61	0	6332	13	0	1146	Bacteria;Candidatus Saccharibacteria;Saccharibacteria_genera_incertae_sedis;Saccharibacteria_genera_incertae_sedis;Saccharibacteria_genera_incertae_sedis;Saccharibacteria_genera_incertae_sedis
DENOVO9	6729	4	0	23	0	176	Bacteria;Firmicutes;Bacilli;Bacillales;Alicyclobacillaceae;Alicyclobacillus
DENOVO10	58	5822	1	79	34	29	Bacteria;Proteobacteria;Alphaproteobacteria;Rhizobiales;Methylobacteriaceae;Methylobacterium
DENOVO11	1846	0	21	2	1	3791	Bacteria;Actinobacteria;Actinobacteria;Actinomycetales;Thermomonosporaceae;Actinomadura
DENOVO12	706	0	65	2754	752	1085	Bacteria;Actinobacteria;Actinobacteria;Actinomycetales;Streptosporangiaceae;Microbispora
DENOVO13	11	0	0	4530	0	0	Bacteria;Proteobacteria;Gammaproteobacteria;Xanthomonadales;Xanthomonadaceae;Mizugakiibacter
DENOVO14	265	0	25	3598	2	25	Bacteria;Bacteroidetes;Sphingobacteriia;Sphingobacteriales;Chitinophagaceae
DENOVO15	36	1	1625	10	0	2452	Bacteria;Proteobacteria;Alphaproteobacteria;Rhizobiales;Rhodobiaceae
DENOVO16	36	5	9	3120	1	6	Bacteria;Chloroflexi;Ktedonobacteria;Thermogemmatisporales;Thermogemmatisporaceae;Thermogemmatispora
DENOVO17	1	2962	26	4	16	2	Bacteria;Actinobacteria;Actinobacteria;Actinomycetales;Microbacteriaceae;Gryllotalpicola
DENOVO18	2893	0	0	1	0	0	Bacteria;Proteobacteria;Gammaproteobacteria;Enterobacteriales;Enterobacteriaceae;Escherichia/Shigella
DENOVO19	0	1	369	8	0	2759	Bacteria;Candidatus Saccharibacteria;Saccharibacteria_genera_incertae_sedis;Saccharibacteria_genera_incertae_sedis;Saccharibacteria_genera_incertae_sedis;Saccharibacteria_genera_incertae_sedis
DENOVO20	34	1946	0	1	4	0	Bacteria;Planctomycetes;Phycisphaerae;Tepidisphaerales;Tepidisphaeraceae;Tepidisphaera
DENOVO21	41	0	0	0	2617	3	Bacteria;Planctomycetes;Planctomycetia;Planctomycetales;Planctomycetaceae
DENOVO22	24	0	0	267	0	2494	Bacteria;Verrucomicrobia;Subdivision3;Subdivision3_genera_incertae_sedis;Subdivision3_genera_incertae_sedis;Subdivision3_genera_incertae_sedis
DENOVO23	172	1042	790	2	0	341	Bacteria;Proteobacteria;Alphaproteobacteria;Sphingomonadales;Sphingomonadaceae;Sphingomonas
DENOVO24	27	0	0	2518	1	0	Bacteria;Proteobacteria;Alphaproteobacteria;Rhodospirillales;Acetobacteraceae;Acidicaldus
DENOVO25	43	0	18	12	1968	18	Bacteria;Verrucomicrobia
DENOVO26	113	88	1054	20	117	794	Bacteria;Actinobacteria
DENOVO27	0	0	1928	0	0	125	Bacteria;candidate division WPS-1;WPS-1_genera_incertae_sedis;WPS-1_genera_incertae_sedis;WPS-1_genera_incertae_sedis;WPS-1_genera_incertae_sedis
DENOVO28	1930	0	3	9	0	55	Bacteria;Firmicutes;Bacilli;Bacillales;Bacillaceae 2;Tuberibacillus
DENOVO29	53	1776	0	71	16	7	Bacteria;Acidobacteria;Acidobacteria_Gp1;Granulicella;Granulicella;Granulicella
DENOVO30	0	1585	0	1	3	1	Bacteria;Proteobacteria;Betaproteobacteria;Burkholderiales;Burkholderiaceae;Burkholderia
DENOVO31	8	0	32	11	0	1915	Bacteria;Chloroflexi;Ktedonobacteria;Ktedonobacterales
DENOVO32	57	0	1335	5	8	861	Bacteria;Proteobacteria;Alphaproteobacteria;Rhizobiales;Hyphomicrobiaceae
DENOVO33	0	1	87	34	454	978	Bacteria;Proteobacteria;Alphaproteobacteria;Rhizobiales
DENOVO34	3	0	0	5	0	1894	Bacteria;Bacteroidetes;Sphingobacteriia;Sphingobacteriales;Chitinophagaceae
DENOVO35	80	0	611	70	22	1084	Bacteria;Acidobacteria;Acidobacteria_Gp3;Gp3;Gp3;Gp3
DENOVO36	41	1508	130	4	22	3	Bacteria;Acidobacteria;Acidobacteria_Gp1;Terriglobus;Terriglobus;Terriglobus
DENOVO37	78	0	78	35	1545	16	Bacteria;Actinobacteria;Actinobacteria;Actinomycetales
DENOVO38	69	0	24	1641	1	23	Bacteria;Proteobacteria;Alphaproteobacteria;Rhodospirillales;Acetobacteraceae
DENOVO39	10	0	60	6	0	1485	Bacteria;Proteobacteria;Gammaproteobacteria;Xanthomonadales;Sinobacteraceae;Nevskia
DENOVO40	47	0	905	24	0	671	Bacteria;Actinobacteria;Actinobacteria;Gaiellales;Gaiellaceae;Gaiella
DENOVO41	22	0	17	56	1214	18	Bacteria;Actinobacteria;Actinobacteria;Solirubrobacterales;Conexibacteraceae;Conexibacter
DENOVO42	60	58	321	0	26	1087	Bacteria;Proteobacteria;Alphaproteobacteria;Rhizobiales;Hyphomicrobiaceae;Devosia
DENOVO43	5	0	1	4	1702	3	Bacteria;Proteobacteria;Alphaproteobacteria;Alphaproteobacteria_incertae_sedis;Rhizomicrobium;Rhizomicrobium
DENOVO44	8	1486	10	7	4	1	Bacteria;Proteobacteria;Alphaproteobacteria;Sphingomonadales;Sphingomonadaceae;Sphingomonas
DENOVO45	91	0	1345	1	0	3	Bacteria;Candidatus Saccharibacteria;Saccharibacteria_genera_incertae_sedis;Saccharibacteria_genera_incertae_sedis;Saccharibacteria_genera_incertae_sedis;Saccharibacteria_genera_incertae_sedis
DENOVO46	27	0	0	0	0	1406	Bacteria;Chlamydiae;Chlamydiia;Chlamydiales;Parachlamydiaceae;Neochlamydia
DENOVO47	95	1	1006	14	15	389	Bacteria;Proteobacteria;Alphaproteobacteria;Rhizobiales
DENOVO48	14	0	388	24	2	1114	Bacteria;Proteobacteria;Alphaproteobacteria;Alphaproteobacteria_incertae_sedis;Rhizomicrobium;Rhizomicrobium
DENOVO49	15	0	1	0	0	1282	Bacteria;Verrucomicrobia;Opitutae;Opitutales;Opitutaceae;Opitutus
DENOVO50	27	0	67	53	666	14	Bacteria
DENOVO51	6	1344	8	0	3	1	Bacteria;Actinobacteria;Actinobacteria;Actinomycetales;Nocardioidaceae;Nocardioides
DENOVO52	36	89	268	33	667	21	Bacteria;Proteobacteria;Alphaproteobacteria;Caulobacterales;Caulobacteraceae;Phenylobacterium
DENOVO53	2	0	0	1260	0	1	Bacteria;Firmicutes;Clostridia;Clostridiales;Clostridiales_Incertae Sedis XVII;Sulfobacillus
DENOVO54	1124	7	9	0	9	0	Bacteria;Firmicutes;Bacilli;Bacillales;Thermoactinomycetaceae 1;Thermoactinomyces
DENOVO55	93	3	701	166	3	250	Bacteria;Actinobacteria;Actinobacteria;Actinomycetales;Acidothermaceae;Acidothermus
DENOVO56	1007	0	16	5	24	3	Bacteria;Firmicutes;Bacilli;Bacillales;Paenibacillaceae 1;Cohnella
DENOVO57	8	0	9	1	0	1332	Bacteria;Proteobacteria;Alphaproteobacteria;Rhizobiales
DENOVO58	44	0	1059	0	0	3	Bacteria;Verrucomicrobia;Subdivision3;Subdivision3_genera_incertae_sedis;Subdivision3_genera_incertae_sedis;Subdivision3_genera_incertae_sedis
DENOVO59	68	1	350	9	68	42	Bacteria;Proteobacteria;Alphaproteobacteria
DENOVO60	574	1	7	521	1	4	Bacteria;Firmicutes;Bacilli;Bacillales;Paenibacillaceae 1;Cohnella
DENOVO61	14	0	3	13	660	10	Bacteria;Verrucomicrobia
DENOVO62	0	0	7	8	932	2	Bacteria;Verrucomicrobia;Opitutae;Opitutales;Opitutaceae;Opitutus
DENOVO63	39	0	200	0	0	648	Bacteria;Proteobacteria;Gammaproteobacteria
DENOVO64	52	3	777	10	216	23	Bacteria;Candidatus Saccharibacteria;Saccharibacteria_genera_incertae_sedis;Saccharibacteria_genera_incertae_sedis;Saccharibacteria_genera_incertae_sedis;Saccharibacteria_genera_incertae_sedis
DENOVO65	38	507	297	27	50	125	Bacteria;Actinobacteria;Actinobacteria;Actinomycetales;Cryptosporangiaceae;Jatrophihabitans
DENOVO66	6	26	13	23	794	20	Bacteria;Proteobacteria;Alphaproteobacteria;Rhizobiales
DENOVO67	32	0	914	0	0	83	Bacteria;Actinobacteria;Actinobacteria;Gaiellales;Gaiellaceae;Gaiella
DENOVO68	0	978	0	7	3	0	Bacteria;Actinobacteria;Actinobacteria;Actinomycetales;Geodermatophilaceae;Modestobacter
DENOVO69	0	1058	0	0	0	0	Bacteria;Planctomycetes;Phycisphaerae;Tepidisphaerales;Tepidisphaeraceae;Tepidisphaera
DENOVO70	14	0	0	57	870	19	Bacteria;Verrucomicrobia;Subdivision3;Subdivision3_genera_incertae_sedis;Subdivision3_genera_incertae_sedis;Subdivision3_genera_incertae_sedis
DENOVO71	29	0	233	3	584	3	Bacteria;Verrucomicrobia;Spartobacteria
DENOVO72	3	0	3	5	875	16	Bacteria;Acidobacteria;Acidobacteria_Gp1;Acidipila;Acidipila;Acidipila
DENOVO73	2	0	781	43	19	41	Bacteria;Chloroflexi;Ktedonobacteria;Ktedonobacterales;Ktedonobacteraceae;Ktedonobacter
DENOVO74	86	6	82	48	644	54	Bacteria;Proteobacteria;Alphaproteobacteria;Rhizobiales;Bradyrhizobiaceae;Bradyrhizobium
DENOVO75	12	0	7	42	523	87	Bacteria;Verrucomicrobia;Subdivision3;Subdivision3_genera_incertae_sedis;Subdivision3_genera_incertae_sedis;Subdivision3_genera_incertae_sedis
DENOVO76	609	54	41	7	55	3	Bacteria;Firmicutes;Bacilli;Bacillales;Bacillaceae 1;Bacillus
DENOVO77	39	233	458	5	53	12	Bacteria;Actinobacteria;Actinobacteria;Actinomycetales;Streptomycetaceae;Streptomyces
DENOVO78	21	750	0	0	0	0	Bacteria;candidate division WPS-1;WPS-1_genera_incertae_sedis;WPS-1_genera_incertae_sedis;WPS-1_genera_incertae_sedis;WPS-1_genera_incertae_sedis
DENOVO79	154	2	567	0	0	15	Bacteria;Candidatus Saccharibacteria;Saccharibacteria_genera_incertae_sedis;Saccharibacteria_genera_incertae_sedis;Saccharibacteria_genera_incertae_sedis;Saccharibacteria_genera_incertae_sedis
DENOVO80	0	779	0	0	3	0	Bacteria;candidate division WPS-1;WPS-1_genera_incertae_sedis;WPS-1_genera_incertae_sedis;WPS-1_genera_incertae_sedis;WPS-1_genera_incertae_sedis
DENOVO81	704	0	1	0	1	0	Bacteria;Firmicutes;Bacilli;Bacillales;Paenibacillaceae 1;Brevibacillus
DENOVO82	5	730	17	7	79	7	Bacteria;Actinobacteria;Actinobacteria;Actinomycetales
DENOVO83	22	645	0	2	4	0	Bacteria;Proteobacteria;Alphaproteobacteria;Rhizobiales
DENOVO84	0	5	0	21	689	7	Bacteria;Proteobacteria;Gammaproteobacteria;Xanthomonadales;Sinobacteraceae;Nevskia
DENOVO85	0	0	6	777	0	19	Bacteria;Proteobacteria;Alphaproteobacteria;Rhodospirillales;Acetobacteraceae
DENOVO86	1	751	0	2	0	1	Bacteria;Bacteroidetes;Sphingobacteriia;Sphingobacteriales;Sphingobacteriaceae;Mucilaginibacter
DENOVO87	3	0	1	0	0	710	Bacteria;Planctomycetes;Planctomycetia;Planctomycetales;Planctomycetaceae
DENOVO88	0	0	47	172	0	475	Bacteria;Verrucomicrobia;Spartobacteria;Spartobacteria_genera_incertae_sedis;Spartobacteria_genera_incertae_sedis;Spartobacteria_genera_incertae_sedis
DENOVO89	0	0	0	3	630	9	Bacteria;candidate division WPS-1;WPS-1_genera_incertae_sedis;WPS-1_genera_incertae_sedis;WPS-1_genera_incertae_sedis;WPS-1_genera_incertae_sedis
DENOVO90	3	501	28	9	127	1	Bacteria;Proteobacteria;Alphaproteobacteria;Rhodospirillales;Acetobacteraceae
DENOVO91	35	0	124	25	181	39	Bacteria;Acidobacteria;Acidobacteria_Gp3;Gp3;Gp3;Gp3
DENOVO92	13	691	1	0	0	0	Bacteria;Actinobacteria;Actinobacteria;Actinomycetales;Microbacteriaceae;Gryllotalpicola
DENOVO93	0	416	0	0	0	0	Bacteria;Planctomycetes;Phycisphaerae;Tepidisphaerales;Tepidisphaeraceae;Tepidisphaera
DENOVO94	110	0	488	0	0	8	Bacteria;Chloroflexi;Ktedonobacteria;Ktedonobacterales;Thermosporotrichaceae;Thermosporothrix
DENOVO95	0	0	372	5	7	140	Bacteria;Planctomycetes;Planctomycetia;Planctomycetales;Planctomycetaceae;Gemmata
DENOVO96	19	568	0	3	1	2	Bacteria;Proteobacteria;Alphaproteobacteria;Rhizobiales
DENOVO97	3	1684	12	31	36	15	Bacteria;Actinobacteria;Actinobacteria;Actinomycetales;Microbacteriaceae
DENOVO98	1	484	0	0	0	0	Bacteria;Armatimonadetes
DENOVO99	0	0	406	0	0	117	Bacteria
DENOVO100	113	0	0	11	48	379	Bacteria;Actinobacteria;Actinobacteria;Actinomycetales;Thermomonosporaceae;Actinoallomurus
DENOVO101	0	528	18	3	3	0	Bacteria;Proteobacteria;Alphaproteobacteria;Sphingomonadales;Sphingomonadaceae;Sphingomonas
DENOVO102	0	310	6	12	210	3	Bacteria;Proteobacteria;Alphaproteobacteria;Rhodospirillales;Acetobacteraceae;Acidisoma
DENOVO103	0	0	0	5	0	536	Bacteria;Proteobacteria;Gammaproteobacteria;Methylococcales;Methylococcaceae;Methylococcus
DENOVO104	57	0	212	3	0	265	Bacteria;Actinobacteria;Actinobacteria;Solirubrobacterales
DENOVO105	446	0	0	3	0	24	Bacteria;Firmicutes;Bacilli;Bacillales;Alicyclobacillaceae;Kyrpidia
DENOVO106	0	505	0	0	0	0	Bacteria;Bacteroidetes;Sphingobacteriia;Sphingobacteriales;Sphingobacteriaceae;Mucilaginibacter
DENOVO107	0	0	46	6	0	475	Bacteria;Planctomycetes;Planctomycetia;Planctomycetales;Planctomycetaceae
DENOVO108	0	2	358	9	0	133	Bacteria;Planctomycetes;Planctomycetia;Planctomycetales;Planctomycetaceae;Aquisphaera
DENOVO109	34	382	115	3	28	39	Bacteria;Actinobacteria;Actinobacteria;Actinomycetales;Pseudonocardiaceae;Amycolatopsis
DENOVO110	15	0	0	2	458	0	Bacteria;Bacteroidetes;Cytophagia;Cytophagales
DENOVO111	190	0	266	3	16	11	Bacteria;Chloroflexi;Ktedonobacteria;Ktedonobacterales;Ktedonobacteraceae;Ktedonobacter
DENOVO112	115	0	120	130	0	169	Bacteria;Proteobacteria;Gammaproteobacteria;Xanthomonadales;Sinobacteraceae
DENOVO113	0	4	318	5	119	1	Bacteria;Verrucomicrobia
DENOVO114	0	0	21	0	0	462	Bacteria;Candidatus Saccharibacteria;Saccharibacteria_genera_incertae_sedis;Saccharibacteria_genera_incertae_sedis;Saccharibacteria_genera_incertae_sedis;Saccharibacteria_genera_incertae_sedis
DENOVO115	0	0	0	0	433	4	Bacteria
DENOVO116	0	506	1	4	0	0	Bacteria;Proteobacteria;Alphaproteobacteria;Caulobacterales;Caulobacteraceae
DENOVO117	19	60	58	25	257	42	Bacteria;Proteobacteria;Alphaproteobacteria;Caulobacterales;Caulobacteraceae
DENOVO118	0	0	276	5	1	203	Bacteria;Actinobacteria;Actinobacteria;Gaiellales;Gaiellaceae;Gaiella
DENOVO119	0	0	431	0	0	0	Bacteria;Verrucomicrobia
DENOVO120	2	336	25	9	82	4	Bacteria;Acidobacteria;Acidobacteria_Gp1;Granulicella;Granulicella;Granulicella
DENOVO121	0	434	0	2	4	1	Bacteria;Proteobacteria;Alphaproteobacteria;Rhizobiales;Beijerinckiaceae
DENOVO122	15	478	37	0	2	1	Bacteria;Actinobacteria;Actinobacteria;Actinomycetales;Microbacteriaceae;Gryllotalpicola
DENOVO123	0	0	0	4	1	422	Bacteria;Parcubacteria;Parcubacteria_genera_incertae_sedis;Parcubacteria_genera_incertae_sedis;Parcubacteria_genera_incertae_sedis;Parcubacteria_genera_incertae_sedis
DENOVO124	17	0	387	0	0	17	Bacteria;Verrucomicrobia;Verrucomicrobiae;Verrucomicrobiales;Verrucomicrobiaceae
DENOVO125	0	0	0	9	399	15	Bacteria;Verrucomicrobia;Spartobacteria;Spartobacteria_genera_incertae_sedis;Spartobacteria_genera_incertae_sedis;Spartobacteria_genera_incertae_sedis
DENOVO126	0	0	2	0	0	483	Bacteria;Proteobacteria;Alphaproteobacteria;Alphaproteobacteria_incertae_sedis;Rhizomicrobium;Rhizomicrobium
DENOVO127	5	0	77	5	55	298	Bacteria;Proteobacteria;Alphaproteobacteria;Alphaproteobacteria_incertae_sedis;Rhizomicrobium;Rhizomicrobium
DENOVO128	364	0	0	0	0	1	Bacteria;Firmicutes;Bacilli;Bacillales;Alicyclobacillaceae;Kyrpidia
DENOVO129	0	1	14	11	324	16	Bacteria;Planctomycetes;Planctomycetia;Planctomycetales;Planctomycetaceae;Aquisphaera
DENOVO130	0	399	0	0	3	1	Bacteria;Proteobacteria;Betaproteobacteria;Burkholderiales;Oxalobacteraceae;Massilia
DENOVO131	167	5	168	0	0	2	Bacteria
DENOVO132	0	0	373	1	1	1	Bacteria
DENOVO133	0	2	36	73	262	43	Bacteria;Proteobacteria;Alphaproteobacteria;Rhodospirillales;Acetobacteraceae
DENOVO134	0	0	331	0	0	21	Bacteria;Proteobacteria;Deltaproteobacteria;Myxococcales
DENOVO135	0	0	32	7	334	7	Bacteria;Proteobacteria;Deltaproteobacteria;Myxococcales
DENOVO136	0	4	0	7	1	189	Bacteria;Proteobacteria;Alphaproteobacteria;Rhodospirillales;Acetobacteraceae
DENOVO137	0	4	110	6	60	210	Bacteria;Planctomycetes;Planctomycetia;Planctomycetales;Planctomycetaceae
DENOVO138	2	0	3	4	383	2	Bacteria;Actinobacteria;Actinobacteria;Actinomycetales;Thermomonosporaceae
DENOVO139	15	0	0	4	501	2	Bacteria;Verrucomicrobia
DENOVO140	1	0	0	9	313	50	Bacteria;Proteobacteria;Alphaproteobacteria;Alphaproteobacteria_incertae_sedis;Rhizomicrobium;Rhizomicrobium
DENOVO141	26	0	47	8	0	281	Bacteria;Bacteroidetes
DENOVO142	9	2	364	0	0	22	Bacteria;Proteobacteria;Alphaproteobacteria;Rhodospirillales;Acetobacteraceae;Roseomonas
DENOVO143	24	275	5	2	1	2	Bacteria;Actinobacteria;Actinobacteria;Actinomycetales;Nocardioidaceae;Nocardioides
DENOVO144	0	0	0	28	0	318	Bacteria;Proteobacteria;Deltaproteobacteria
DENOVO145	0	0	0	15	260	51	Bacteria;Proteobacteria;Gammaproteobacteria
DENOVO146	0	254	0	7	4	1	Bacteria;Proteobacteria;Alphaproteobacteria;Rhizobiales
DENOVO147	16	209	7	1	28	1	Bacteria;Proteobacteria;Gammaproteobacteria;Xanthomonadales;Xanthomonadaceae;Dyella
DENOVO148	0	617	0	0	0	0	Bacteria;Planctomycetes;Phycisphaerae;Tepidisphaerales;Tepidisphaeraceae;Tepidisphaera
DENOVO149	0	4	165	3	0	141	Bacteria;candidate division WPS-1;WPS-1_genera_incertae_sedis;WPS-1_genera_incertae_sedis;WPS-1_genera_incertae_sedis;WPS-1_genera_incertae_sedis
DENOVO150	9	0	0	9	315	30	Bacteria;Proteobacteria;Alphaproteobacteria;Rhodospirillales
DENOVO151	87	4	210	10	3	18	Bacteria;Proteobacteria;Alphaproteobacteria;Rhodospirillales;Acetobacteraceae
DENOVO152	0	0	270	0	0	59	Bacteria;candidate division WPS-1;WPS-1_genera_incertae_sedis;WPS-1_genera_incertae_sedis;WPS-1_genera_incertae_sedis;WPS-1_genera_incertae_sedis
DENOVO153	0	1	7	0	282	33	Bacteria;Candidatus Saccharibacteria;Saccharibacteria_genera_incertae_sedis;Saccharibacteria_genera_incertae_sedis;Saccharibacteria_genera_incertae_sedis;Saccharibacteria_genera_incertae_sedis
DENOVO154	1	290	0	0	0	0	Bacteria;Verrucomicrobia;Spartobacteria;Spartobacteria_genera_incertae_sedis;Spartobacteria_genera_incertae_sedis;Spartobacteria_genera_incertae_sedis
DENOVO155	7	0	1	5	176	1	Bacteria;Actinobacteria;Actinobacteria;Actinomycetales
DENOVO156	0	0	0	1	0	319	Bacteria
DENOVO157	0	0	1	4	343	5	Bacteria;Actinobacteria;Actinobacteria;Acidimicrobiales
DENOVO158	270	0	0	0	2	0	Bacteria;Actinobacteria;Actinobacteria;Actinomycetales;Brevibacteriaceae;Brevibacterium
DENOVO159	7	0	169	0	0	139	Bacteria;Actinobacteria;Actinobacteria
DENOVO160	48	0	167	0	0	93	Bacteria;Acidobacteria;Acidobacteria_Gp3;Gp3;Gp3;Gp3
DENOVO161	0	0	296	0	0	0	Bacteria
DENOVO162	12	171	27	3	13	1	Bacteria;Acidobacteria;Acidobacteria_Gp1;Edaphobacter;Edaphobacter;Edaphobacter
DENOVO163	0	0	11	63	150	35	Bacteria;Verrucomicrobia
DENOVO164	0	0	220	2	0	55	Bacteria;Armatimonadetes;Chthonomonadetes;Chthonomonadales;Chthonomonadaceae;Chthonomonas/Armatimonadetes_gp3
DENOVO165	23	1	145	28	83	5	Bacteria;Acidobacteria;Acidobacteria_Gp1;Telmatobacter;Telmatobacter;Telmatobacter
DENOVO166	122	22	55	1	22	5	Bacteria;Firmicutes;Bacilli;Bacillales;Bacillaceae 1;Bacillus
DENOVO167	0	269	0	1	2	2	Bacteria;candidate division WPS-1;WPS-1_genera_incertae_sedis;WPS-1_genera_incertae_sedis;WPS-1_genera_incertae_sedis;WPS-1_genera_incertae_sedis
DENOVO168	11	218	4	5	7	2	Bacteria;Proteobacteria;Alphaproteobacteria;Rhodospirillales;Acetobacteraceae
DENOVO169	21	445	2	4	1	0	Bacteria;Proteobacteria;Alphaproteobacteria;Sphingomonadales;Sphingomonadaceae;Sphingomonas
DENOVO170	0	262	5	0	12	0	Bacteria;Proteobacteria;Alphaproteobacteria;Rhizobiales
DENOVO171	0	0	125	10	0	136	Bacteria;Chlamydiae;Chlamydiia;Chlamydiales
DENOVO172	0	0	74	177	0	39	Bacteria;Chloroflexi;Ktedonobacteria;Ktedonobacterales
DENOVO173	0	251	0	3	1	0	Bacteria;Candidatus Saccharibacteria;Saccharibacteria_genera_incertae_sedis;Saccharibacteria_genera_incertae_sedis;Saccharibacteria_genera_incertae_sedis;Saccharibacteria_genera_incertae_sedis
DENOVO174	19	0	19	0	174	118	Bacteria;Proteobacteria;Alphaproteobacteria;Rhodospirillales
DENOVO175	0	271	0	0	2	0	Bacteria;Candidatus Saccharibacteria;Saccharibacteria_genera_incertae_sedis;Saccharibacteria_genera_incertae_sedis;Saccharibacteria_genera_incertae_sedis;Saccharibacteria_genera_incertae_sedis
DENOVO176	149	80	29	0	2	0	Bacteria;Firmicutes;Bacilli;Bacillales;Bacillaceae 1;Bacillus
DENOVO177	0	0	275	0	0	0	Bacteria;Verrucomicrobia
DENOVO178	0	0	62	0	215	0	Bacteria;Firmicutes;Bacilli;Bacillales;Alicyclobacillaceae;Tumebacillus
DENOVO179	1	299	0	3	3	1	Bacteria;Proteobacteria;Alphaproteobacteria;Rhodospirillales;Acetobacteraceae;Roseomonas
DENOVO180	0	0	244	0	15	0	Bacteria;Proteobacteria;Alphaproteobacteria
DENOVO181	131	0	0	0	0	226	Bacteria
DENOVO182	0	0	41	54	0	154	Bacteria;Gemmatimonadetes;Gemmatimonadetes;Gemmatimonadales;Gemmatimonadaceae;Gemmatimonas
DENOVO183	17	0	110	3	0	47	Bacteria;Proteobacteria;Deltaproteobacteria;Myxococcales
DENOVO184	0	240	0	3	2	0	Bacteria;Proteobacteria;Alphaproteobacteria;Sphingomonadales;Sphingomonadaceae;Sphingomonas
DENOVO185	0	0	0	8	250	3	Bacteria;Proteobacteria;Alphaproteobacteria;Rhodospirillales;Rhodospirillaceae
DENOVO186	0	227	0	13	10	3	Bacteria;Proteobacteria;Alphaproteobacteria;Rhizobiales
DENOVO187	30	2	183	3	0	26	Bacteria;Proteobacteria;Alphaproteobacteria;Rhodospirillales;Rhodospirillaceae;Inquilinus
DENOVO188	0	238	0	0	0	0	Bacteria;Verrucomicrobia;Spartobacteria;Spartobacteria_genera_incertae_sedis;Spartobacteria_genera_incertae_sedis;Spartobacteria_genera_incertae_sedis
DENOVO189	0	93	136	0	0	0	Bacteria;Proteobacteria;Alphaproteobacteria;Sphingomonadales;Sphingomonadaceae;Sphingomonas
DENOVO190	208	0	0	8	0	2	Bacteria;Firmicutes;Bacilli;Bacillales;Alicyclobacillaceae;Alicyclobacillus
DENOVO191	0	253	0	0	0	0	Bacteria;Proteobacteria;Gammaproteobacteria;Xanthomonadales;Xanthomonadaceae;Luteibacter
DENOVO192	0	0	0	0	240	0	Bacteria;Proteobacteria;Gammaproteobacteria
DENOVO193	77	104	12	1	15	2	Bacteria;Firmicutes;Bacilli;Bacillales;Bacillaceae 1;Bacillus
DENOVO194	100	0	0	0	0	0	Bacteria;Firmicutes;Bacilli;Bacillales;Alicyclobacillaceae;Alicyclobacillus
DENOVO195	0	213	0	0	1	1	Bacteria;Bacteroidetes;Sphingobacteriia;Sphingobacteriales;Sphingobacteriaceae;Mucilaginibacter
DENOVO196	19	0	98	0	0	1	Bacteria;Actinobacteria;Actinobacteria;Actinomycetales;Nocardioidaceae;Nocardioides
DENOVO197	202	0	0	0	0	0	Bacteria;Cyanobacteria/Chloroplast;Chloroplast;Chloroplast;Chloroplast;Streptophyta
DENOVO198	16	3	113	0	1	86	Bacteria;Actinobacteria;Actinobacteria;Actinomycetales;Mycobacteriaceae;Mycobacterium
DENOVO199	7	0	0	12	180	1	Bacteria;Actinobacteria;Actinobacteria;Solirubrobacterales;Conexibacteraceae;Conexibacter
DENOVO200	43	0	159	0	0	1	Bacteria
DENOVO201	0	0	187	0	0	0	Bacteria;Proteobacteria;Deltaproteobacteria;Bdellovibrionales;Bdellovibrionaceae;Bdellovibrio
DENOVO202	15	0	0	4	185	2	Bacteria;Proteobacteria;Deltaproteobacteria;Myxococcales
DENOVO203	0	0	0	5	208	0	Bacteria;Verrucomicrobia;Spartobacteria;Spartobacteria_genera_incertae_sedis;Spartobacteria_genera_incertae_sedis;Spartobacteria_genera_incertae_sedis
DENOVO204	0	0	0	0	0	193	Bacteria;candidate division WPS-1;WPS-1_genera_incertae_sedis;WPS-1_genera_incertae_sedis;WPS-1_genera_incertae_sedis;WPS-1_genera_incertae_sedis
DENOVO205	18	137	14	2	20	10	Bacteria;Actinobacteria;Actinobacteria;Actinomycetales;Mycobacteriaceae;Mycobacterium
DENOVO206	0	148	0	2	0	0	Bacteria;Proteobacteria;Alphaproteobacteria;Rhizobiales;Beijerinckiaceae;Beijerinckia
DENOVO207	0	0	0	0	164	0	Bacteria;Verrucomicrobia
DENOVO208	16	1	129	2	0	80	Bacteria;Proteobacteria;Alphaproteobacteria;Rhizobiales
DENOVO209	11	0	205	6	161	80	Bacteria;Proteobacteria;Alphaproteobacteria;Rhizobiales
DENOVO210	0	0	14	7	170	20	Bacteria;Proteobacteria;Alphaproteobacteria;Rhodospirillales
DENOVO211	4	13	150	0	1	0	Bacteria;Actinobacteria;Actinobacteria;Actinomycetales;Nocardioidaceae;Nocardioides
DENOVO212	0	0	0	15	180	0	Bacteria
DENOVO213	0	9	153	1	0	29	Bacteria;Proteobacteria;Alphaproteobacteria;Rhodospirillales;Acetobacteraceae
DENOVO214	0	215	0	0	0	0	Bacteria;Actinobacteria;Actinobacteria;Actinomycetales;Nocardioidaceae;Marmoricola
DENOVO215	174	50	217	0	1	23	Bacteria;Actinobacteria;Actinobacteria;Actinomycetales;Microbacteriaceae
DENOVO216	0	0	0	26	119	3	Bacteria;Candidatus Saccharibacteria;Saccharibacteria_genera_incertae_sedis;Saccharibacteria_genera_incertae_sedis;Saccharibacteria_genera_incertae_sedis;Saccharibacteria_genera_incertae_sedis
DENOVO217	34	68	76	0	9	0	Bacteria;Proteobacteria;Betaproteobacteria;Burkholderiales;Burkholderiaceae;Burkholderia
DENOVO218	75	0	104	0	0	0	Bacteria;Candidatus Saccharibacteria;Saccharibacteria_genera_incertae_sedis;Saccharibacteria_genera_incertae_sedis;Saccharibacteria_genera_incertae_sedis;Saccharibacteria_genera_incertae_sedis
DENOVO219	0	0	159	2	0	10	Bacteria;Planctomycetes;Planctomycetia
DENOVO220	157	1	0	0	0	0	Bacteria;Firmicutes;Bacilli;Bacillales;Alicyclobacillaceae;Alicyclobacillus
DENOVO221	0	0	0	0	168	11	Bacteria;Acidobacteria;Acidobacteria_Gp3;Gp3;Gp3;Gp3
DENOVO222	0	162	5	2	1	0	Bacteria;Proteobacteria;Alphaproteobacteria;Sphingomonadales;Sphingomonadaceae
DENOVO223	0	174	0	0	0	0	Bacteria;Bacteroidetes;Sphingobacteriia;Sphingobacteriales;Sphingobacteriaceae;Mucilaginibacter
DENOVO224	1	0	72	32	55	2	Bacteria;Proteobacteria;Alphaproteobacteria;Rhodospirillales;Rhodospirillaceae;Azospirillum
DENOVO225	0	0	157	0	0	0	Bacteria;Deinococcus-Thermus;Deinococci;Thermales;Thermaceae;Meiothermus
DENOVO226	0	0	0	32	112	6	Bacteria;Actinobacteria;Actinobacteria;Actinomycetales
DENOVO227	0	0	0	0	0	188	Bacteria;Acidobacteria;Acidobacteria_Gp3;Gp3;Gp3;Gp3
DENOVO228	0	0	0	23	149	1	Bacteria;Actinobacteria;Actinobacteria;Actinomycetales;Thermomonosporaceae
DENOVO229	9	0	115	5	42	21	Bacteria;Proteobacteria;Alphaproteobacteria;Rhodospirillales
DENOVO230	0	380	14	3	14	7	Bacteria;Proteobacteria;Alphaproteobacteria;Sphingomonadales;Sphingomonadaceae
DENOVO231	0	1	160	0	0	0	Bacteria;Verrucomicrobia;Subdivision3;Subdivision3_genera_incertae_sedis;Subdivision3_genera_incertae_sedis;Subdivision3_genera_incertae_sedis
DENOVO232	0	0	0	6	163	1	Bacteria;Planctomycetes;Planctomycetia;Planctomycetales;Planctomycetaceae
DENOVO233	12	0	0	2	145	2	Bacteria;Proteobacteria;Gammaproteobacteria
DENOVO234	56	4	86	0	0	2	Bacteria;Bacteroidetes;Sphingobacteriia;Sphingobacteriales;Chitinophagaceae
DENOVO235	7	0	103	0	0	58	Bacteria
DENOVO236	0	147	0	0	0	0	Bacteria;Parcubacteria;Parcubacteria_genera_incertae_sedis;Parcubacteria_genera_incertae_sedis;Parcubacteria_genera_incertae_sedis;Parcubacteria_genera_incertae_sedis
DENOVO237	0	0	110	0	0	42	Bacteria
DENOVO238	0	162	2	0	0	0	Bacteria;Bacteroidetes;Sphingobacteriia;Sphingobacteriales;Sphingobacteriaceae;Mucilaginibacter
DENOVO239	0	0	7	0	142	2	Bacteria;Verrucomicrobia;Subdivision3;Subdivision3_genera_incertae_sedis;Subdivision3_genera_incertae_sedis;Subdivision3_genera_incertae_sedis
DENOVO240	78	0	33	0	0	38	Bacteria;Verrucomicrobia;Opitutae;Opitutales;Opitutaceae;Opitutus
DENOVO241	4	0	79	0	0	78	Bacteria;Proteobacteria;Alphaproteobacteria;Rhodospirillales;Rhodospirillaceae;Dongia
DENOVO242	0	52	4	5	19	79	Bacteria;Proteobacteria;Alphaproteobacteria;Rhizobiales;Methylocystaceae;Methylocystis
DENOVO243	0	0	9	13	110	3	Bacteria;Bacteroidetes;Sphingobacteriia;Sphingobacteriales;Chitinophagaceae
DENOVO244	17	0	4	9	123	0	Bacteria;Actinobacteria;Actinobacteria
DENOVO245	32	0	75	2	0	21	Bacteria;Bacteroidetes
DENOVO246	0	0	0	3	121	20	Bacteria;Proteobacteria;Gammaproteobacteria
DENOVO247	34	0	84	0	16	1	Bacteria;Proteobacteria;Alphaproteobacteria;Rhodospirillales
DENOVO248	0	0	0	0	144	0	Bacteria;Proteobacteria;Deltaproteobacteria;Myxococcales;Myxococcaceae;Aggregicoccus
DENOVO249	0	0	0	13	130	0	Bacteria;Actinobacteria;Actinobacteria;Actinomycetales
DENOVO250	0	0	3	5	0	146	Bacteria;Proteobacteria;Alphaproteobacteria;Rhodospirillales
DENOVO251	0	52	47	25	82	106	Bacteria;Proteobacteria;Alphaproteobacteria;Caulobacterales;Caulobacteraceae;Phenylobacterium
DENOVO252	0	194	0	2	1	1	Bacteria;Proteobacteria;Alphaproteobacteria;Rhizobiales;Beijerinckiaceae;Beijerinckia
DENOVO253	0	0	128	0	0	0	Bacteria;Proteobacteria;Deltaproteobacteria;Myxococcales;Cystobacteraceae;Anaeromyxobacter
DENOVO254	17	102	0	0	1	0	Bacteria;candidate division WPS-1;WPS-1_genera_incertae_sedis;WPS-1_genera_incertae_sedis;WPS-1_genera_incertae_sedis;WPS-1_genera_incertae_sedis
DENOVO255	0	0	89	0	0	43	Bacteria;Proteobacteria;Betaproteobacteria
DENOVO256	0	0	52	4	83	7	Bacteria;Actinobacteria;Actinobacteria;Actinomycetales;Micromonosporaceae;Rugosimonospora
DENOVO257	0	0	26	2	1	239	Bacteria;Proteobacteria;Alphaproteobacteria;Rhizobiales
DENOVO258	0	0	0	0	0	133	Bacteria
DENOVO259	0	0	0	10	111	1	Bacteria;Planctomycetes;Planctomycetia;Planctomycetales;Planctomycetaceae
DENOVO260	17	0	0	0	0	118	Bacteria;Planctomycetes;Planctomycetia;Planctomycetales;Planctomycetaceae;Singulisphaera
DENOVO261	0	135	0	1	0	0	Bacteria;Bacteroidetes;Sphingobacteriia;Sphingobacteriales;Chitinophagaceae
DENOVO262	26	0	93	0	0	6	Bacteria;Proteobacteria;Deltaproteobacteria;Bdellovibrionales;Bdellovibrionaceae;Vampirovibrio
DENOVO263	4	0	0	5	0	884	Bacteria;Acidobacteria;Acidobacteria_Gp3;Gp3;Gp3;Gp3
DENOVO264	4	146	0	6	7	2	Bacteria;Actinobacteria;Actinobacteria;Actinomycetales;Pseudonocardiaceae;Actinomycetospora
DENOVO265	0	124	0	0	2	0	Bacteria;Candidatus Saccharibacteria;Saccharibacteria_genera_incertae_sedis;Saccharibacteria_genera_incertae_sedis;Saccharibacteria_genera_incertae_sedis;Saccharibacteria_genera_incertae_sedis
DENOVO266	0	0	8	1	118	0	Bacteria;Verrucomicrobia;Verrucomicrobiae;Verrucomicrobiales;Verrucomicrobiaceae
DENOVO267	0	1	13	3	57	8	Bacteria;Proteobacteria;Deltaproteobacteria;Myxococcales;Labilitrichaceae;Labilithrix
DENOVO268	0	0	0	0	126	0	Bacteria
DENOVO269	0	0	98	0	0	14	Bacteria
DENOVO270	0	0	0	4	114	5	Bacteria;Proteobacteria;Deltaproteobacteria;Myxococcales
DENOVO271	0	117	0	0	0	0	Bacteria;Actinobacteria;Actinobacteria;Actinomycetales;Nocardioidaceae;Nocardioides
DENOVO272	0	0	118	0	0	0	Bacteria;Bacteroidetes;Sphingobacteriia;Sphingobacteriales;Chitinophagaceae
DENOVO273	0	1	16	34	102	0	Bacteria;Proteobacteria;Alphaproteobacteria;Rhodospirillales;Acetobacteraceae
DENOVO274	0	0	0	2	132	4	Bacteria;Actinobacteria;Actinobacteria;Acidimicrobiales
DENOVO275	0	0	113	0	0	1	Bacteria
DENOVO276	12	0	0	0	0	116	Bacteria;Bacteroidetes;Sphingobacteriia;Sphingobacteriales;Chitinophagaceae
DENOVO277	52	2	39	0	0	10	Bacteria;Proteobacteria;Alphaproteobacteria;Rhodospirillales;Acetobacteraceae
DENOVO278	0	33	30	4	22	2	Bacteria;Acidobacteria;Acidobacteria_Gp1;Granulicella;Granulicella;Granulicella
DENOVO279	45	1527	1	23	13	7	Bacteria;Actinobacteria;Actinobacteria;Actinomycetales;Microbacteriaceae;Amnibacterium
DENOVO280	57	0	13	1	62	2	Bacteria;Firmicutes;Bacilli;Bacillales;Paenibacillaceae 1;Cohnella
DENOVO281	36	0	22	1	0	60	Bacteria;Planctomycetes;Planctomycetia;Planctomycetales;Planctomycetaceae;Gemmata
DENOVO282	0	0	0	0	0	120	Bacteria;Planctomycetes;Planctomycetia;Planctomycetales;Planctomycetaceae
DENOVO283	32	0	77	0	1	1	Bacteria;Bacteroidetes;Sphingobacteriia;Sphingobacteriales;Chitinophagaceae
DENOVO284	64	0	33	0	2	0	Bacteria;Firmicutes;Bacilli;Bacillales;Alicyclobacillaceae;Alicyclobacillus
DENOVO285	0	0	105	0	0	0	Bacteria
DENOVO286	6	19	78	2	2	0	Bacteria;Candidatus Saccharibacteria;Saccharibacteria_genera_incertae_sedis;Saccharibacteria_genera_incertae_sedis;Saccharibacteria_genera_incertae_sedis;Saccharibacteria_genera_incertae_sedis
DENOVO287	2	0	7	4	106	13	Bacteria;Acidobacteria;Acidobacteria_Gp3;Gp3;Gp3;Gp3
DENOVO288	0	0	34	7	0	76	Bacteria
DENOVO289	0	34	61	1	22	2	Bacteria;Actinobacteria;Actinobacteria;Actinomycetales;Pseudonocardiaceae;Pseudonocardia
DENOVO290	2	0	5	1	102	0	Bacteria;Proteobacteria;Deltaproteobacteria;Myxococcales;Polyangiaceae
DENOVO291	1	0	0	1	1	151	Bacteria;Proteobacteria;Alphaproteobacteria;Rhodospirillales
DENOVO292	91	0	0	0	0	0	Bacteria;Proteobacteria;Deltaproteobacteria;Myxococcales
DENOVO293	0	0	0	97	0	0	Bacteria;Firmicutes;Clostridia;Clostridiales;Clostridiales_Incertae Sedis XVII;Sulfobacillus
DENOVO294	0	0	39	0	0	77	Bacteria;Planctomycetes;Planctomycetia;Planctomycetales;Planctomycetaceae
DENOVO295	22	7	61	1	0	21	Bacteria;Actinobacteria;Actinobacteria;Solirubrobacterales;Conexibacteraceae;Conexibacter
DENOVO296	0	0	104	0	0	0	Bacteria;Bacteroidetes
DENOVO297	7	97	0	0	0	0	Bacteria;Bacteroidetes;Sphingobacteriia;Sphingobacteriales;Sphingobacteriaceae;Mucilaginibacter
DENOVO298	0	0	0	0	102	0	Bacteria;candidate division WPS-1;WPS-1_genera_incertae_sedis;WPS-1_genera_incertae_sedis;WPS-1_genera_incertae_sedis;WPS-1_genera_incertae_sedis
DENOVO299	0	0	5	0	52	47	Bacteria;Proteobacteria;Gammaproteobacteria
DENOVO300	0	6	0	2	84	3	Bacteria;Bacteroidetes;Sphingobacteriia;Sphingobacteriales;Chitinophagaceae
DENOVO301	17	0	0	1	0	75	Bacteria;Planctomycetes;Planctomycetia;Planctomycetales;Planctomycetaceae
DENOVO302	0	0	30	7	69	3	Bacteria;Proteobacteria;Gammaproteobacteria
DENOVO303	0	0	0	0	0	121	Bacteria;Candidatus Saccharibacteria;Saccharibacteria_genera_incertae_sedis;Saccharibacteria_genera_incertae_sedis;Saccharibacteria_genera_incertae_sedis;Saccharibacteria_genera_incertae_sedis
DENOVO304	0	0	0	0	65	0	Bacteria;Chlamydiae;Chlamydiia;Chlamydiales;Parachlamydiaceae
DENOVO305	0	105	0	0	0	0	Bacteria;Proteobacteria;Alphaproteobacteria;Rhodospirillales;Acetobacteraceae
DENOVO306	0	0	9	0	0	87	Bacteria
DENOVO307	0	106	2	0	0	0	Bacteria;Proteobacteria;Gammaproteobacteria;Enterobacteriales;Enterobacteriaceae;Pantoea
DENOVO308	0	35	10	0	50	1	Bacteria;Proteobacteria;Alphaproteobacteria;Caulobacterales;Caulobacteraceae;Phenylobacterium
DENOVO309	0	0	75	0	0	27	Bacteria
DENOVO310	52	7	353	12	49	15	Bacteria;Proteobacteria;Alphaproteobacteria
DENOVO311	0	79	0	1	0	0	Bacteria;Candidatus Saccharibacteria;Saccharibacteria_genera_incertae_sedis;Saccharibacteria_genera_incertae_sedis;Saccharibacteria_genera_incertae_sedis;Saccharibacteria_genera_incertae_sedis
DENOVO312	0	0	10	13	70	3	Bacteria;Proteobacteria;Gammaproteobacteria;Legionellales;Legionellaceae;Legionella
DENOVO313	0	672	0	3	5	5	Bacteria;Planctomycetes;Phycisphaerae;Tepidisphaerales;Tepidisphaeraceae;Tepidisphaera
DENOVO314	0	96	0	0	0	0	Bacteria;Bacteroidetes;Sphingobacteriia;Sphingobacteriales;Sphingobacteriaceae;Mucilaginibacter
DENOVO315	8	0	79	0	0	6	Bacteria
DENOVO316	8	2	34	1	1	0	Bacteria;Proteobacteria;Alphaproteobacteria;Rhodospirillales;Reyranella;Reyranella
DENOVO317	0	122	0	0	2	0	Bacteria;Actinobacteria;Actinobacteria;Actinomycetales;Nocardioidaceae;Nocardioides
DENOVO318	14	0	24	15	0	60	Bacteria;Proteobacteria;Alphaproteobacteria;Rhizobiales
DENOVO319	0	77	0	0	0	0	Bacteria;Bacteroidetes;Sphingobacteriia;Sphingobacteriales;Sphingobacteriaceae;Mucilaginibacter
DENOVO320	47	0	0	5	2	38	Bacteria;Actinobacteria;Actinobacteria;Actinomycetales;Thermomonosporaceae
DENOVO321	0	96	0	4	0	0	Bacteria;Planctomycetes;Planctomycetia;Planctomycetales;Planctomycetaceae
DENOVO322	0	0	0	3	71	2	Bacteria
DENOVO323	0	0	102	1	0	21	Bacteria;Proteobacteria;Alphaproteobacteria;Rhodospirillales
DENOVO324	0	113	5	0	1	1	Bacteria;Proteobacteria;Alphaproteobacteria;Sphingomonadales;Sphingomonadaceae
DENOVO325	0	0	25	0	63	0	Bacteria;Armatimonadetes;Armatimonadetes_gp5;Armatimonadetes_gp5;Armatimonadetes_gp5;Armatimonadetes_gp5
DENOVO326	0	0	0	1	99	0	Bacteria;candidate division WPS-2;WPS-2_genera_incertae_sedis;WPS-2_genera_incertae_sedis;WPS-2_genera_incertae_sedis;WPS-2_genera_incertae_sedis
DENOVO327	0	0	5	0	87	2	Bacteria;Bacteroidetes;Sphingobacteriia;Sphingobacteriales;Chitinophagaceae
DENOVO328	13	2	17	3	124	3	Bacteria;Acidobacteria;Acidobacteria_Gp1
DENOVO329	0	103	0	1	2	0	Bacteria;Acidobacteria;Acidobacteria_Gp1;Granulicella;Granulicella;Granulicella
DENOVO330	7	2	72	0	1	9	Bacteria;Armatimonadetes;Armatimonadia;Armatimonadales;Armatimonadaceae;Armatimonas/Armatimonadetes_gp1
DENOVO331	0	1	0	3	0	99	Bacteria;Proteobacteria;Alphaproteobacteria;Sphingomonadales;Erythrobacteraceae
DENOVO332	0	142	0	5	0	0	Bacteria;Armatimonadetes
DENOVO333	0	0	14	2	33	0	Bacteria;Bacteroidetes;Sphingobacteriia;Sphingobacteriales;Chitinophagaceae
DENOVO334	0	317	0	0	0	0	Bacteria
DENOVO335	0	67	1	2	0	0	Bacteria;Candidatus Saccharibacteria;Saccharibacteria_genera_incertae_sedis;Saccharibacteria_genera_incertae_sedis;Saccharibacteria_genera_incertae_sedis;Saccharibacteria_genera_incertae_sedis
DENOVO336	0	94	0	0	0	0	Bacteria;Verrucomicrobia;Spartobacteria
DENOVO337	81	0	0	0	0	0	Bacteria;Bacteroidetes;Sphingobacteriia;Sphingobacteriales;Sphingobacteriaceae;Sphingobacterium
DENOVO338	0	106	0	1	5	0	Bacteria;Actinobacteria;Actinobacteria;Actinomycetales;Pseudonocardiaceae;Actinomycetospora
DENOVO339	0	0	40	5	0	56	Bacteria;Proteobacteria;Alphaproteobacteria;Rhodospirillales;Rhodospirillaceae
DENOVO340	0	0	75	0	0	6	Bacteria;Chloroflexi;Ktedonobacteria;Ktedonobacterales;Ktedonobacteraceae;Ktedonobacter
DENOVO341	0	79	0	16	10	1	Bacteria;Acidobacteria;Acidobacteria_Gp1
DENOVO342	0	157	0	0	0	0	Bacteria;Proteobacteria;Alphaproteobacteria;Rhizobiales;Methylobacteriaceae;Methylobacterium
DENOVO343	0	0	80	0	0	15	Bacteria;Candidatus Saccharibacteria;Saccharibacteria_genera_incertae_sedis;Saccharibacteria_genera_incertae_sedis;Saccharibacteria_genera_incertae_sedis;Saccharibacteria_genera_incertae_sedis
DENOVO344	0	88	0	0	0	0	Bacteria
DENOVO345	0	0	76	0	0	0	Bacteria;Proteobacteria;Deltaproteobacteria;Myxococcales;Cystobacteraceae;Anaeromyxobacter
DENOVO346	0	90	2	0	1	0	Bacteria;Armatimonadetes;Armatimonadia;Armatimonadales;Armatimonadaceae;Armatimonas/Armatimonadetes_gp1
DENOVO347	0	2	85	0	0	0	Bacteria;Verrucomicrobia;Spartobacteria;Terrimicrobium;Terrimicrobium;Terrimicrobium
DENOVO348	0	0	0	0	0	81	Bacteria;Armatimonadetes;Chthonomonadetes;Chthonomonadales;Chthonomonadaceae;Chthonomonas/Armatimonadetes_gp3
DENOVO349	1	0	2	71	7	5	Bacteria;candidate division WPS-2;WPS-2_genera_incertae_sedis;WPS-2_genera_incertae_sedis;WPS-2_genera_incertae_sedis;WPS-2_genera_incertae_sedis
DENOVO350	9	9	17	3	45	2	Bacteria;Planctomycetes;Planctomycetia;Planctomycetales;Planctomycetaceae;Singulisphaera
DENOVO351	0	0	0	10	68	1	Bacteria;Chlamydiae;Chlamydiia;Chlamydiales
DENOVO352	0	0	0	2	0	69	Bacteria
DENOVO353	30	0	416	0	1	90	Bacteria
DENOVO354	0	89	0	0	0	0	Bacteria;candidate division WPS-1;WPS-1_genera_incertae_sedis;WPS-1_genera_incertae_sedis;WPS-1_genera_incertae_sedis;WPS-1_genera_incertae_sedis
DENOVO355	0	0	0	3	149	2	Bacteria;Verrucomicrobia
DENOVO356	0	39	38	0	2	0	Bacteria;Actinobacteria;Actinobacteria;Actinomycetales;Nocardioidaceae;Nocardioides
DENOVO357	0	0	0	0	0	82	Bacteria
DENOVO358	22	3	43	0	0	7	Bacteria;Verrucomicrobia;Spartobacteria
DENOVO359	0	0	1	2	31	4	Bacteria;Acidobacteria;Acidobacteria_Gp1
DENOVO360	0	0	70	1	0	1	Bacteria;Proteobacteria
DENOVO361	0	83	0	2	9	3	Bacteria;candidate division WPS-1;WPS-1_genera_incertae_sedis;WPS-1_genera_incertae_sedis;WPS-1_genera_incertae_sedis;WPS-1_genera_incertae_sedis
DENOVO362	71	0	0	1	0	0	Bacteria;Firmicutes;Bacilli;Bacillales;Staphylococcaceae;Staphylococcus
DENOVO363	0	1	1	2	76	0	Bacteria;Proteobacteria;Alphaproteobacteria
DENOVO364	0	0	85	0	0	0	Bacteria;Proteobacteria;Alphaproteobacteria;Rhodospirillales;Rhodospirillaceae
DENOVO365	1	0	4	3	67	1	Bacteria;Proteobacteria;Alphaproteobacteria
DENOVO366	0	0	55	0	0	27	Bacteria;Candidatus Saccharibacteria;Saccharibacteria_genera_incertae_sedis;Saccharibacteria_genera_incertae_sedis;Saccharibacteria_genera_incertae_sedis;Saccharibacteria_genera_incertae_sedis
DENOVO367	0	0	0	9	70	2	Bacteria;Verrucomicrobia
DENOVO368	69	0	0	0	0	0	Bacteria;Proteobacteria;Betaproteobacteria;Burkholderiales;Comamonadaceae;Variovorax
DENOVO369	6	75	0	0	1	0	Bacteria;Actinobacteria;Actinobacteria;Actinomycetales;Propionibacteriaceae;Microlunatus
DENOVO370	0	1	66	0	0	3	Bacteria;Verrucomicrobia;Spartobacteria;Terrimicrobium;Terrimicrobium;Terrimicrobium
DENOVO371	0	16	0	5	45	0	Bacteria;Proteobacteria;Alphaproteobacteria;Rhodospirillales;Acetobacteraceae
DENOVO372	0	0	0	0	77	0	Bacteria;Proteobacteria;Deltaproteobacteria;Myxococcales;Cystobacteraceae;Anaeromyxobacter
DENOVO373	0	0	0	0	0	98	Bacteria;Proteobacteria;Alphaproteobacteria;Rhizobiales;Hyphomicrobiaceae
DENOVO374	12	0	0	4	56	2	Bacteria;Actinobacteria;Actinobacteria;Actinomycetales;Mycobacteriaceae;Mycobacterium
DENOVO375	0	70	0	0	0	0	Bacteria;Proteobacteria;Deltaproteobacteria;Bdellovibrionales;Bdellovibrionaceae;Bdellovibrio
DENOVO376	0	0	40	0	0	38	Bacteria;Proteobacteria;Alphaproteobacteria;Alphaproteobacteria_incertae_sedis;Rhizomicrobium;Rhizomicrobium
DENOVO377	0	79	0	0	0	0	Bacteria;Candidatus Saccharibacteria;Saccharibacteria_genera_incertae_sedis;Saccharibacteria_genera_incertae_sedis;Saccharibacteria_genera_incertae_sedis;Saccharibacteria_genera_incertae_sedis
DENOVO378	8	1	14	0	66	2	Bacteria;Proteobacteria;Alphaproteobacteria;Rhodospirillales;Rhodospirillaceae;Telmatospirillum
DENOVO379	0	73	0	0	0	0	Bacteria;Proteobacteria;Betaproteobacteria
DENOVO380	0	0	0	2	62	5	Bacteria;Actinobacteria;Actinobacteria;Acidimicrobiales
DENOVO381	11	0	83	0	0	0	Bacteria;Proteobacteria;Alphaproteobacteria;Rhodospirillales;Rhodospirillaceae
DENOVO382	0	0	82	0	0	0	Bacteria;Proteobacteria;Alphaproteobacteria;Rhodospirillales
DENOVO383	0	103	1	2	3	0	Bacteria;Acidobacteria;Acidobacteria_Gp1
DENOVO384	0	65	0	0	0	0	Bacteria;Verrucomicrobia;Spartobacteria
DENOVO385	0	0	62	2	0	0	Bacteria;Verrucomicrobia;Spartobacteria;Spartobacteria_genera_incertae_sedis;Spartobacteria_genera_incertae_sedis;Spartobacteria_genera_incertae_sedis
DENOVO386	21	127	0	0	0	1	Bacteria;Proteobacteria;Alphaproteobacteria;Sphingomonadales;Sphingomonadaceae
DENOVO387	1	0	9	76	383	190	Bacteria;Acidobacteria;Acidobacteria_Gp1
DENOVO388	8	400	1	0	0	0	Bacteria;Actinobacteria;Actinobacteria;Actinomycetales;Microbacteriaceae;Gryllotalpicola
DENOVO389	0	67	0	0	0	0	Bacteria;Armatimonadetes
DENOVO390	0	74	0	0	1	0	Bacteria;Planctomycetes;Planctomycetia;Planctomycetales;Planctomycetaceae;Aquisphaera
DENOVO391	15	0	39	0	0	10	Bacteria;Proteobacteria;Deltaproteobacteria
DENOVO392	0	0	0	12	53	11	Bacteria;Proteobacteria;Alphaproteobacteria;Rhodospirillales
DENOVO393	13	36	0	1	0	0	Bacteria;Candidatus Saccharibacteria;Saccharibacteria_genera_incertae_sedis;Saccharibacteria_genera_incertae_sedis;Saccharibacteria_genera_incertae_sedis;Saccharibacteria_genera_incertae_sedis
DENOVO394	0	67	8	0	0	7	Bacteria;Actinobacteria;Actinobacteria;Actinomycetales;Nocardioidaceae
DENOVO395	0	0	66	0	0	0	Bacteria;Bacteroidetes;Sphingobacteriia;Sphingobacteriales;Chitinophagaceae
DENOVO396	0	81	0	0	0	0	Bacteria;candidate division WPS-1;WPS-1_genera_incertae_sedis;WPS-1_genera_incertae_sedis;WPS-1_genera_incertae_sedis;WPS-1_genera_incertae_sedis
DENOVO397	0	65	0	0	0	0	Bacteria;Bacteroidetes;Cytophagia;Cytophagales;Cytophagaceae;Hymenobacter
DENOVO398	0	0	0	4	62	0	Bacteria;Candidatus Saccharibacteria;Saccharibacteria_genera_incertae_sedis;Saccharibacteria_genera_incertae_sedis;Saccharibacteria_genera_incertae_sedis;Saccharibacteria_genera_incertae_sedis
DENOVO399	0	12	6	0	51	1	Bacteria;Proteobacteria;Alphaproteobacteria;Rhizobiales;Xanthobacteraceae;Labrys
DENOVO400	0	0	0	0	65	2	Bacteria;Bacteroidetes;Sphingobacteriia;Sphingobacteriales;Chitinophagaceae
DENOVO401	3	0	34	0	2	22	Bacteria
DENOVO402	0	3	29	0	4	43	Bacteria;Proteobacteria;Alphaproteobacteria
DENOVO403	0	0	63	0	0	0	Bacteria;Bacteroidetes;Sphingobacteriia;Sphingobacteriales;Sphingobacteriaceae;Mucilaginibacter
DENOVO404	0	65	0	0	0	0	Bacteria;Bacteroidetes;Cytophagia;Cytophagales;Cytophagaceae
DENOVO405	0	1	24	2	35	0	Bacteria;candidate division WPS-2;WPS-2_genera_incertae_sedis;WPS-2_genera_incertae_sedis;WPS-2_genera_incertae_sedis;WPS-2_genera_incertae_sedis
DENOVO406	4	0	54	0	0	0	Bacteria;Bacteroidetes;Sphingobacteriia;Sphingobacteriales;Chitinophagaceae
DENOVO407	59	0	0	0	0	0	Bacteria;Actinobacteria;Actinobacteria;Actinomycetales;Propionibacteriaceae;Propionibacterium
DENOVO408	0	2	58	1	2	1	Bacteria;Actinobacteria;Actinobacteria;Actinomycetales;Nocardioidaceae;Nocardioides
DENOVO409	0	0	4	5	312	22	Bacteria;Proteobacteria;Alphaproteobacteria
DENOVO410	0	0	13	2	45	2	Bacteria;Actinobacteria;Actinobacteria;Actinomycetales
DENOVO411	0	0	0	1	51	3	Bacteria;Chlamydiae;Chlamydiia;Chlamydiales;Parachlamydiaceae
DENOVO412	7	133	0	0	0	0	Bacteria;Proteobacteria;Alphaproteobacteria;Rhizobiales
DENOVO413	0	0	59	0	0	0	Bacteria;Actinobacteria
DENOVO414	0	76	0	1	0	0	Bacteria;Proteobacteria;Alphaproteobacteria;Sphingomonadales;Sphingomonadaceae
DENOVO415	0	69	0	1	1	0	Bacteria;Proteobacteria;Alphaproteobacteria;Rhodospirillales
DENOVO416	0	59	0	0	0	0	Bacteria;Bacteroidetes;Cytophagia;Cytophagales;Cytophagaceae;Hymenobacter
DENOVO417	0	344	0	5	0	1	Bacteria;Proteobacteria;Alphaproteobacteria;Sphingomonadales;Sphingomonadaceae
DENOVO418	0	0	60	1	0	0	Bacteria;Acidobacteria;Acidobacteria_Gp1;Gp1;Gp1;Gp1
DENOVO419	0	0	26	0	2	29	Bacteria;Verrucomicrobia;Opitutae;Opitutales;Opitutaceae;Opitutus
DENOVO420	1	0	0	69	0	0	Bacteria;Actinobacteria;Actinobacteria;Actinomycetales;Thermomonosporaceae;Actinoallomurus
DENOVO421	0	0	58	0	0	0	Bacteria;Candidatus Saccharibacteria;Saccharibacteria_genera_incertae_sedis;Saccharibacteria_genera_incertae_sedis;Saccharibacteria_genera_incertae_sedis;Saccharibacteria_genera_incertae_sedis
DENOVO422	0	1	8	0	48	5	Bacteria;Proteobacteria;Alphaproteobacteria;Rhizobiales
DENOVO423	1	0	0	7	53	0	Bacteria;Acidobacteria;Acidobacteria_Gp1
DENOVO424	0	56	0	0	0	0	Bacteria
DENOVO425	0	57	0	0	0	0	Bacteria;Planctomycetes;Planctomycetia;Planctomycetales;Planctomycetaceae
DENOVO426	0	50	5	0	5	0	Bacteria;Actinobacteria;Actinobacteria;Actinomycetales;Pseudonocardiaceae;Amycolatopsis
DENOVO427	0	0	1	1	66	3	Bacteria;Verrucomicrobia
DENOVO428	0	64	0	0	0	0	Bacteria;Planctomycetes;Planctomycetia;Planctomycetales;Planctomycetaceae;Aquisphaera
DENOVO429	0	0	0	0	38	4	Bacteria;Proteobacteria;Gammaproteobacteria
DENOVO430	0	74	0	0	1	0	Bacteria;Proteobacteria;Alphaproteobacteria;Rhizobiales;Beijerinckiaceae
DENOVO431	0	0	47	0	19	1	Bacteria;Proteobacteria;Alphaproteobacteria;Rhodospirillales;Rhodospirillaceae
DENOVO432	0	0	51	0	1	0	Bacteria;Verrucomicrobia;Subdivision3;Subdivision3_genera_incertae_sedis;Subdivision3_genera_incertae_sedis;Subdivision3_genera_incertae_sedis
DENOVO433	47	0	5	0	0	1	Bacteria;Armatimonadetes;Fimbriimonadia;Fimbriimonadales;Fimbriimonadaceae;Fimbriimonas
DENOVO434	0	43	0	0	0	0	Bacteria;Candidatus Saccharibacteria;Saccharibacteria_genera_incertae_sedis;Saccharibacteria_genera_incertae_sedis;Saccharibacteria_genera_incertae_sedis;Saccharibacteria_genera_incertae_sedis
DENOVO435	0	29	0	0	4	0	Bacteria;Proteobacteria;Betaproteobacteria;Burkholderiales;Burkholderiaceae;Burkholderia
DENOVO436	0	0	0	0	0	57	Bacteria;Acidobacteria;Acidobacteria_Gp16;Gp16;Gp16;Gp16
DENOVO437	0	75	0	0	0	0	Bacteria;Proteobacteria;Alphaproteobacteria;Caulobacterales;Caulobacteraceae;Phenylobacterium
DENOVO438	0	0	65	0	0	1	Bacteria;Proteobacteria;Alphaproteobacteria;Rhodospirillales
DENOVO439	0	50	0	0	0	0	Bacteria;Proteobacteria;Deltaproteobacteria;Myxococcales;Labilitrichaceae;Labilithrix
DENOVO440	8	0	4	8	0	35	Bacteria;Actinobacteria
DENOVO441	0	0	51	0	41	36	Bacteria;Proteobacteria;Alphaproteobacteria;Rhizobiales
DENOVO442	0	51	8	0	0	0	Bacteria;Firmicutes;Bacilli;Bacillales;Bacillaceae 1;Bacillus
DENOVO443	0	0	0	3	51	0	Bacteria;Verrucomicrobia;Subdivision3;Subdivision3_genera_incertae_sedis;Subdivision3_genera_incertae_sedis;Subdivision3_genera_incertae_sedis
DENOVO444	0	60	0	1	1	0	Bacteria;candidate division WPS-1;WPS-1_genera_incertae_sedis;WPS-1_genera_incertae_sedis;WPS-1_genera_incertae_sedis;WPS-1_genera_incertae_sedis
DENOVO445	0	0	47	0	0	0	Bacteria;Proteobacteria;Alphaproteobacteria;Rickettsiales;Rickettsiaceae;Rickettsia
DENOVO446	0	58	3	0	0	1	Bacteria;Candidatus Saccharibacteria;Saccharibacteria_genera_incertae_sedis;Saccharibacteria_genera_incertae_sedis;Saccharibacteria_genera_incertae_sedis;Saccharibacteria_genera_incertae_sedis
DENOVO447	43	0	1	0	0	0	Bacteria;Firmicutes;Bacilli;Bacillales;Paenibacillaceae 1;Cohnella
DENOVO448	0	56	0	0	0	0	Bacteria;Bacteroidetes;Sphingobacteriia;Sphingobacteriales;Sphingobacteriaceae;Mucilaginibacter
DENOVO449	0	79	0	2	2	0	Bacteria;Actinobacteria;Actinobacteria;Actinomycetales;Kineosporiaceae
DENOVO450	0	56	0	1	0	0	Bacteria
DENOVO451	0	48	0	0	0	0	Bacteria;Bacteroidetes;Cytophagia;Cytophagales;Cytophagaceae;Hymenobacter
DENOVO452	0	0	0	0	42	0	Bacteria;Planctomycetes;Planctomycetia;Planctomycetales;Planctomycetaceae
DENOVO453	0	0	0	0	2	63	Bacteria;Proteobacteria;Alphaproteobacteria;Rhodospirillales
DENOVO454	0	46	0	0	0	0	Bacteria;Armatimonadetes;Armatimonadia;Armatimonadales;Armatimonadaceae;Armatimonas/Armatimonadetes_gp1
DENOVO455	0	72	0	0	0	0	Bacteria;candidate division WPS-1;WPS-1_genera_incertae_sedis;WPS-1_genera_incertae_sedis;WPS-1_genera_incertae_sedis;WPS-1_genera_incertae_sedis
DENOVO456	0	0	0	0	54	0	Bacteria;Chlamydiae;Chlamydiia;Chlamydiales;Parachlamydiaceae;Neochlamydia
DENOVO457	0	0	0	0	0	56	Bacteria;Candidatus Saccharibacteria;Saccharibacteria_genera_incertae_sedis;Saccharibacteria_genera_incertae_sedis;Saccharibacteria_genera_incertae_sedis;Saccharibacteria_genera_incertae_sedis
DENOVO458	0	46	0	0	0	0	Bacteria
DENOVO459	0	0	36	0	0	13	Bacteria;Planctomycetes;Planctomycetia;Planctomycetales;Planctomycetaceae;Singulisphaera
DENOVO460	0	0	0	0	48	0	Bacteria
DENOVO461	0	0	0	0	45	1	Bacteria;Proteobacteria;Gammaproteobacteria
DENOVO462	0	0	12	4	26	2	Bacteria;Proteobacteria;Alphaproteobacteria;Rhodospirillales;Rhodospirillaceae
DENOVO463	0	41	3	0	0	0	Bacteria;Proteobacteria;Gammaproteobacteria;Enterobacteriales;Enterobacteriaceae
DENOVO464	0	1	4	3	31	12	Bacteria;Actinobacteria;Actinobacteria;Solirubrobacterales;Solirubrobacteraceae;Solirubrobacter
DENOVO465	0	0	0	0	54	0	Bacteria;Verrucomicrobia
DENOVO466	0	0	0	0	0	58	Bacteria;Proteobacteria;Alphaproteobacteria;Rhodospirillales;Rhodospirillaceae
DENOVO467	28	8	3	1	0	0	Bacteria;Proteobacteria;Alphaproteobacteria;Sphingomonadales;Sphingomonadaceae;Sphingobium
DENOVO468	43	0	0	0	0	0	Bacteria;Firmicutes;Bacilli;Bacillales
DENOVO469	1	0	52	0	2	0	Bacteria;Acidobacteria;Acidobacteria_Gp1
DENOVO470	16	0	0	0	0	29	Bacteria;Firmicutes;Bacilli;Bacillales;Bacillaceae 2;Tuberibacillus
DENOVO471	0	43	0	0	0	0	Bacteria
DENOVO472	149	0	0	0	0	0	Bacteria;Firmicutes;Bacilli;Bacillales;Alicyclobacillaceae;Alicyclobacillus
DENOVO473	0	40	0	0	0	0	Bacteria;Bacteroidetes;Sphingobacteriia;Sphingobacteriales;Chitinophagaceae
DENOVO474	0	39	0	5	0	0	Bacteria;Proteobacteria;Deltaproteobacteria;Myxococcales;Cystobacteraceae;Cystobacter
DENOVO475	0	48	0	0	0	0	Bacteria;Verrucomicrobia;Spartobacteria;Spartobacteria_genera_incertae_sedis;Spartobacteria_genera_incertae_sedis;Spartobacteria_genera_incertae_sedis
DENOVO476	22	0	0	20	0	0	Bacteria;Proteobacteria;Gammaproteobacteria;Pseudomonadales;Pseudomonadaceae;Pseudomonas
DENOVO477	0	0	29	0	0	10	Bacteria;Bacteroidetes;Sphingobacteriia;Sphingobacteriales;Chitinophagaceae
DENOVO478	0	0	3	0	0	41	Bacteria;Planctomycetes;Planctomycetia;Planctomycetales;Planctomycetaceae
DENOVO479	5	0	30	0	1	1	Bacteria;Bacteroidetes;Sphingobacteriia;Sphingobacteriales;Chitinophagaceae
DENOVO480	0	0	43	0	0	0	Bacteria;Candidatus Saccharibacteria;Saccharibacteria_genera_incertae_sedis;Saccharibacteria_genera_incertae_sedis;Saccharibacteria_genera_incertae_sedis;Saccharibacteria_genera_incertae_sedis
DENOVO481	0	0	2	0	0	56	Bacteria;Actinobacteria;Actinobacteria;Gaiellales;Gaiellaceae;Gaiella
DENOVO482	0	0	13	5	80	16	Bacteria;Proteobacteria;Alphaproteobacteria;Rhodospirillales;Reyranella;Reyranella
DENOVO483	0	0	41	0	0	0	Bacteria
DENOVO484	0	45	0	0	0	0	Bacteria;Proteobacteria
DENOVO485	0	0	0	13	277	1	Bacteria;Verrucomicrobia
DENOVO486	0	0	3	0	23	0	Bacteria;Proteobacteria
DENOVO487	0	0	91	0	0	0	Bacteria;Proteobacteria;Deltaproteobacteria;Myxococcales
DENOVO488	0	0	37	0	0	0	Bacteria;Bacteroidetes
DENOVO489	0	0	16	0	0	28	Bacteria
DENOVO490	0	36	0	1	0	0	Bacteria;Candidatus Saccharibacteria;Saccharibacteria_genera_incertae_sedis;Saccharibacteria_genera_incertae_sedis;Saccharibacteria_genera_incertae_sedis;Saccharibacteria_genera_incertae_sedis
DENOVO491	0	0	34	0	0	0	Bacteria;Proteobacteria;Deltaproteobacteria;Bdellovibrionales;Bdellovibrionaceae;Vampirovibrio
DENOVO492	0	47	0	0	0	0	Bacteria;Bacteroidetes;Cytophagia;Cytophagales;Cytophagaceae;Hymenobacter
DENOVO493	0	31	0	4	2	1	Bacteria;Actinobacteria;Actinobacteria;Actinomycetales;Geodermatophilaceae;Geodermatophilus
DENOVO494	0	37	0	0	0	0	Bacteria;Actinobacteria;Actinobacteria;Actinomycetales;Nocardioidaceae;Nocardioides
DENOVO495	0	0	14	0	21	0	Bacteria;Bacteroidetes;Sphingobacteriia;Sphingobacteriales;Chitinophagaceae
DENOVO496	0	0	0	3	56	1	Bacteria;Proteobacteria;Alphaproteobacteria;Rhodospirillales
DENOVO497	0	42	0	1	0	0	Bacteria;Candidatus Saccharibacteria;Saccharibacteria_genera_incertae_sedis;Saccharibacteria_genera_incertae_sedis;Saccharibacteria_genera_incertae_sedis;Saccharibacteria_genera_incertae_sedis
DENOVO498	0	0	44	0	13	0	Bacteria;Proteobacteria;Alphaproteobacteria;Caulobacterales;Caulobacteraceae;Phenylobacterium
DENOVO499	0	37	0	0	0	0	Bacteria;Acidobacteria;Acidobacteria_Gp1;Granulicella;Granulicella;Granulicella
DENOVO500	0	4	4	0	27	4	Bacteria;Acidobacteria;Acidobacteria_Gp1
DENOVO501	0	0	0	0	39	0	Bacteria;Acidobacteria;Acidobacteria_Gp3;Gp3;Gp3;Gp3
DENOVO502	19	6	14	0	0	0	Bacteria;candidate division WPS-1;WPS-1_genera_incertae_sedis;WPS-1_genera_incertae_sedis;WPS-1_genera_incertae_sedis;WPS-1_genera_incertae_sedis
DENOVO503	7	0	26	0	0	0	Bacteria;Bacteroidetes;Sphingobacteriia;Sphingobacteriales;Chitinophagaceae
DENOVO504	0	50	0	0	0	0	Bacteria;Planctomycetes;Planctomycetia;Planctomycetales;Planctomycetaceae
DENOVO505	0	43	1	0	1	0	Bacteria;Proteobacteria;Alphaproteobacteria;Rhodospirillales;Acetobacteraceae;Roseomonas
DENOVO506	32	0	0	0	0	0	Bacteria;Actinobacteria;Actinobacteria;Actinomycetales;Corynebacteriaceae;Corynebacterium
DENOVO507	0	0	0	0	0	39	Bacteria;Planctomycetes;Planctomycetia;Planctomycetales;Planctomycetaceae;Planctopirus
DENOVO508	0	0	0	0	0	37	Bacteria;Proteobacteria;Gammaproteobacteria;Chromatiales
DENOVO509	0	37	0	0	0	0	Bacteria
DENOVO510	0	43	0	3	1	1	Bacteria;Proteobacteria;Alphaproteobacteria;Rhodospirillales;Acetobacteraceae
DENOVO511	0	25	0	5	2	0	Bacteria;Planctomycetes;Planctomycetia;Planctomycetales;Planctomycetaceae
DENOVO512	0	0	0	0	34	4	Bacteria;Proteobacteria;Gammaproteobacteria
DENOVO513	0	5	11	2	24	0	Bacteria;Acidobacteria;Acidobacteria_Gp1;Terriglobus;Terriglobus;Terriglobus
DENOVO514	0	0	0	0	36	0	Bacteria
DENOVO515	0	0	34	0	2	0	Bacteria;Proteobacteria;Betaproteobacteria
DENOVO516	0	0	42	1	6	0	Bacteria;Acidobacteria;Acidobacteria_Gp1;Granulicella;Granulicella;Granulicella
DENOVO517	5	0	13	0	13	2	Bacteria;Proteobacteria;Deltaproteobacteria
DENOVO518	0	0	0	15	2	38	Bacteria;Acidobacteria;Acidobacteria_Gp3;Gp3;Gp3;Gp3
DENOVO519	0	0	0	2	35	0	Bacteria;Proteobacteria;Gammaproteobacteria;Legionellales;Coxiellaceae;Aquicella
DENOVO520	15	524	0	0	0	0	Bacteria;Proteobacteria;Betaproteobacteria;Burkholderiales;Burkholderiaceae;Burkholderia
DENOVO521	0	35	0	0	0	0	Bacteria;Proteobacteria;Alphaproteobacteria
DENOVO522	0	29	0	0	0	0	Bacteria;Bacteroidetes;Sphingobacteriia;Sphingobacteriales;Chitinophagaceae;Taibaiella
DENOVO523	0	0	35	0	0	0	Bacteria
DENOVO524	0	36	0	0	0	0	Bacteria;Chloroflexi;Thermomicrobia;Sphaerobacterales;Sphaerobacteraceae
DENOVO525	0	5	10	1	4	23	Bacteria;Proteobacteria;Alphaproteobacteria;Rhizobiales
DENOVO526	0	39	0	0	0	0	Bacteria;Bacteroidetes;Sphingobacteriia;Sphingobacteriales;Sphingobacteriaceae;Mucilaginibacter
DENOVO527	0	0	0	0	27	2	Bacteria
DENOVO528	0	0	0	0	34	0	Bacteria;Actinobacteria;Actinobacteria;Actinomycetales;Nocardioidaceae
DENOVO529	0	0	70	1	7	2	Bacteria;Acidobacteria;Acidobacteria_Gp1;Bryocella;Bryocella;Bryocella
DENOVO530	0	43	1	0	1	0	Bacteria;Proteobacteria;Alphaproteobacteria;Rhizobiales
DENOVO531	0	0	0	0	32	1	Bacteria;Proteobacteria;Deltaproteobacteria;Myxococcales
DENOVO532	0	33	0	0	0	0	Bacteria;Verrucomicrobia;Spartobacteria
DENOVO533	0	112	0	0	1	1	Bacteria;Acidobacteria;Acidobacteria_Gp1;Terriglobus;Terriglobus;Terriglobus
DENOVO534	24	0	0	0	1	0	Bacteria;Firmicutes;Bacilli;Bacillales;Paenibacillaceae 1;Cohnella
DENOVO535	0	0	22	0	0	8	Bacteria;Proteobacteria;Gammaproteobacteria;Legionellales;Legionellaceae;Legionella
DENOVO536	0	0	11	0	0	18	Bacteria;Planctomycetes;Planctomycetia;Planctomycetales;Planctomycetaceae
DENOVO537	0	48	0	0	0	0	Bacteria;Actinobacteria;Actinobacteria;Actinomycetales;Nocardioidaceae;Nocardioides
DENOVO538	0	43	0	0	0	0	Bacteria;Proteobacteria;Alphaproteobacteria;Rhizobiales
DENOVO539	0	41	0	0	0	0	Bacteria;Proteobacteria;Betaproteobacteria;Burkholderiales;Burkholderiaceae;Burkholderia
DENOVO540	0	0	1	3	26	0	Bacteria;Proteobacteria;Alphaproteobacteria
DENOVO541	26	0	0	0	0	0	Bacteria;Acidobacteria;Acidobacteria_Gp4;Gp4;Gp4;Gp4
DENOVO542	0	30	0	1	0	1	Bacteria;Candidatus Saccharibacteria;Saccharibacteria_genera_incertae_sedis;Saccharibacteria_genera_incertae_sedis;Saccharibacteria_genera_incertae_sedis;Saccharibacteria_genera_incertae_sedis
DENOVO543	0	0	0	1	24	0	Bacteria;Gemmatimonadetes;Gemmatimonadetes;Gemmatimonadales;Gemmatimonadaceae;Gemmatimonas
DENOVO544	0	0	0	0	25	4	Bacteria;Proteobacteria;Deltaproteobacteria
DENOVO545	0	19	0	1	25	0	Bacteria;Proteobacteria;Alphaproteobacteria;Rhodospirillales;Acetobacteraceae
DENOVO546	0	40	0	1	3	0	Bacteria;Proteobacteria;Alphaproteobacteria;Rhizobiales;Beijerinckiaceae;Beijerinckia
DENOVO547	23	4	0	0	0	0	Bacteria;Bacteroidetes;Flavobacteriia;Flavobacteriales;Flavobacteriaceae;Flavobacterium
DENOVO548	7	2	0	0	16	0	Bacteria;Actinobacteria;Actinobacteria;Solirubrobacterales;Conexibacteraceae;Conexibacter
DENOVO549	0	0	25	2	55	8	Bacteria;Candidatus Saccharibacteria;Saccharibacteria_genera_incertae_sedis;Saccharibacteria_genera_incertae_sedis;Saccharibacteria_genera_incertae_sedis;Saccharibacteria_genera_incertae_sedis
DENOVO550	0	0	0	1	30	0	Bacteria;Verrucomicrobia;Opitutae;Opitutales;Opitutaceae
DENOVO551	0	5	24	0	0	0	Bacteria;Bacteroidetes;Sphingobacteriia;Sphingobacteriales;Sphingobacteriaceae;Mucilaginibacter
DENOVO552	0	0	1	3	26	1	Bacteria
DENOVO553	0	26	0	2	0	0	Bacteria;Proteobacteria;Alphaproteobacteria;Rhodospirillales;Acetobacteraceae
DENOVO554	0	0	10	0	0	23	Bacteria
DENOVO555	0	27	0	0	0	0	Bacteria;Proteobacteria;Deltaproteobacteria;Myxococcales
DENOVO556	14	0	1	11	340	0	Bacteria;Verrucomicrobia
DENOVO557	44	4	209	0	0	27	Bacteria;Actinobacteria;Actinobacteria;Actinomycetales;Microbacteriaceae
DENOVO558	1	28	33	2	22	3	Bacteria;Proteobacteria;Alphaproteobacteria;Caulobacterales;Caulobacteraceae;Phenylobacterium
DENOVO559	0	26	0	0	0	0	Bacteria;Proteobacteria;Alphaproteobacteria
DENOVO560	0	34	0	0	0	0	Bacteria;Proteobacteria;Alphaproteobacteria
DENOVO561	15	11	0	2	0	0	Bacteria;Actinobacteria;Actinobacteria;Actinomycetales;Propionibacteriaceae;Friedmanniella
DENOVO562	0	2	21	8	1	0	Bacteria;Proteobacteria;Alphaproteobacteria;Rhizobiales;Hyphomicrobiaceae;Hyphomicrobium
DENOVO563	0	0	10	0	1	20	Bacteria;Proteobacteria;Alphaproteobacteria;Rhodospirillales;Acetobacteraceae
DENOVO564	0	33	0	0	0	0	Bacteria;Proteobacteria;Deltaproteobacteria;Myxococcales
DENOVO565	0	30	0	0	0	0	Bacteria;Proteobacteria;Alphaproteobacteria;Rhodospirillales
DENOVO566	0	0	3	3	23	0	Bacteria;Proteobacteria
DENOVO567	0	25	2	1	2	0	Bacteria;Proteobacteria;Alphaproteobacteria
DENOVO568	138	0	60	1	8	2	Bacteria;Actinobacteria;Actinobacteria;Solirubrobacterales;Conexibacteraceae;Conexibacter
DENOVO569	0	0	0	0	23	0	Bacteria;Proteobacteria;Gammaproteobacteria;Legionellales;Coxiellaceae;Aquicella
DENOVO570	0	0	11	2	0	11	Bacteria;Planctomycetes;Planctomycetia;Planctomycetales;Planctomycetaceae
DENOVO571	0	0	13	0	0	15	Bacteria
DENOVO572	0	24	0	0	0	0	Bacteria;Bacteroidetes;Sphingobacteriia;Sphingobacteriales;Chitinophagaceae
DENOVO573	0	0	1	0	28	0	Bacteria;Proteobacteria;Deltaproteobacteria;Bdellovibrionales;Bdellovibrionaceae;Vampirovibrio
DENOVO574	0	0	1	1	26	5	Bacteria;Proteobacteria;Alphaproteobacteria;Rhodospirillales
DENOVO575	0	0	19	0	1	12	Bacteria;Acidobacteria;Acidobacteria_Gp1;Gp1;Gp1;Gp1
DENOVO576	0	0	0	2	26	1	Bacteria;Verrucomicrobia;Subdivision3;Subdivision3_genera_incertae_sedis;Subdivision3_genera_incertae_sedis;Subdivision3_genera_incertae_sedis
DENOVO577	5	0	19	0	0	0	Bacteria
DENOVO578	13	0	2	1	9	0	Bacteria;Actinobacteria;Actinobacteria;Actinomycetales;Mycobacteriaceae;Mycobacterium
DENOVO579	0	84	2	0	0	1	Bacteria;Actinobacteria;Actinobacteria;Actinomycetales;Microbacteriaceae;Frigoribacterium
DENOVO580	0	46	0	0	2	0	Bacteria;candidate division WPS-1;WPS-1_genera_incertae_sedis;WPS-1_genera_incertae_sedis;WPS-1_genera_incertae_sedis;WPS-1_genera_incertae_sedis
DENOVO581	0	0	0	0	0	25	Bacteria;Actinobacteria;Actinobacteria;Actinomycetales
DENOVO582	0	55	0	0	2	0	Bacteria;Proteobacteria;Alphaproteobacteria;Rhodospirillales;Acetobacteraceae
DENOVO583	0	17	2	0	0	9	Bacteria;Proteobacteria;Alphaproteobacteria;Rhizobiales;Xanthobacteraceae;Labrys
DENOVO584	0	0	6	18	179	8	Bacteria;Acidobacteria;Acidobacteria_Gp1
DENOVO585	1	0	17	64	0	103	Bacteria;Proteobacteria;Alphaproteobacteria;Rhizobiales
DENOVO586	0	0	26	0	0	0	Bacteria;Verrucomicrobia
DENOVO587	0	48	0	0	0	0	Bacteria;Planctomycetes;Phycisphaerae;Tepidisphaerales;Tepidisphaeraceae;Tepidisphaera
DENOVO588	0	27	0	3	0	0	Bacteria;Actinobacteria;Actinobacteria;Actinomycetales;Nocardiaceae;Williamsia
DENOVO589	0	26	0	0	0	0	Bacteria;Armatimonadetes
DENOVO590	0	0	2	3	7	17	Bacteria
DENOVO591	0	67	0	0	0	0	Bacteria;Proteobacteria;Alphaproteobacteria;Sphingomonadales;Sphingomonadaceae
DENOVO592	0	0	0	0	0	37	Bacteria;Proteobacteria;Alphaproteobacteria;Rhodospirillales;Acetobacteraceae
DENOVO593	0	0	15	0	0	10	Bacteria;Planctomycetes;Planctomycetia;Planctomycetales;Planctomycetaceae
DENOVO594	0	0	9	3	14	1	Bacteria;Acidobacteria;Acidobacteria_Gp3
DENOVO595	0	24	0	0	0	0	Bacteria;Proteobacteria;Alphaproteobacteria;Rhodospirillales;Acetobacteraceae
DENOVO596	0	26	0	2	0	0	Bacteria;candidate division WPS-1;WPS-1_genera_incertae_sedis;WPS-1_genera_incertae_sedis;WPS-1_genera_incertae_sedis;WPS-1_genera_incertae_sedis
DENOVO597	0	20	3	0	0	2	Bacteria;Bacteroidetes;Sphingobacteriia;Sphingobacteriales;Chitinophagaceae
DENOVO598	0	0	27	0	0	0	Bacteria
DENOVO599	0	0	10	0	0	20	Bacteria;Proteobacteria;Betaproteobacteria;Burkholderiales;Burkholderiaceae
DENOVO600	23	0	0	0	0	0	Bacteria
DENOVO601	0	0	0	3	19	0	Bacteria
DENOVO602	0	0	0	9	6	9	Bacteria;Proteobacteria;Gammaproteobacteria;Legionellales;Coxiellaceae;Aquicella
DENOVO603	0	21	0	0	0	0	Bacteria;Bacteroidetes;Sphingobacteriia;Sphingobacteriales;Chitinophagaceae
DENOVO604	16	0	3	0	0	0	Bacteria;Proteobacteria;Alphaproteobacteria;Rhodospirillales;Rhodospirillaceae
DENOVO605	0	49	0	4	0	0	Bacteria;Candidatus Saccharibacteria;Saccharibacteria_genera_incertae_sedis;Saccharibacteria_genera_incertae_sedis;Saccharibacteria_genera_incertae_sedis;Saccharibacteria_genera_incertae_sedis
DENOVO606	0	0	30	0	0	4	Bacteria;Planctomycetes;Planctomycetia;Planctomycetales;Planctomycetaceae
DENOVO607	0	0	0	0	0	28	Bacteria;Parcubacteria;Parcubacteria_genera_incertae_sedis;Parcubacteria_genera_incertae_sedis;Parcubacteria_genera_incertae_sedis;Parcubacteria_genera_incertae_sedis
DENOVO608	0	2	5	0	16	1	Bacteria;Proteobacteria;Deltaproteobacteria;Bdellovibrionales;Bdellovibrionaceae;Bdellovibrio
DENOVO609	0	23	0	1	1	0	Bacteria;Actinobacteria;Actinobacteria
DENOVO610	0	0	20	0	0	0	Bacteria;Chloroflexi
DENOVO611	0	31	3	0	3	3	Bacteria;Acidobacteria;Acidobacteria_Gp1
DENOVO612	8	0	1	0	0	10	Bacteria;Bacteroidetes;Cytophagia;Cytophagales;Cytophagaceae
DENOVO613	16	0	0	2	8	0	Bacteria;Proteobacteria;Gammaproteobacteria;Legionellales;Coxiellaceae;Aquicella
DENOVO614	0	0	17	0	0	7	Bacteria;Proteobacteria;Alphaproteobacteria;Rhizobiales
DENOVO615	0	0	15	0	2	4	Bacteria;Proteobacteria;Gammaproteobacteria
DENOVO616	0	0	0	0	0	22	Bacteria;Actinobacteria;Actinobacteria;Acidimicrobiales
DENOVO617	7	25	10	1	8	2	Bacteria;Proteobacteria;Alphaproteobacteria;Rhodospirillales;Acetobacteraceae
DENOVO618	22	0	0	0	0	0	Bacteria;Acidobacteria;Acidobacteria_Gp6;Gp6;Gp6;Gp6
DENOVO619	0	23	0	0	0	0	Bacteria;Verrucomicrobia;Spartobacteria;Spartobacteria_genera_incertae_sedis;Spartobacteria_genera_incertae_sedis;Spartobacteria_genera_incertae_sedis
DENOVO620	20	0	0	0	1	0	Bacteria;Actinobacteria;Actinobacteria;Actinomycetales;Dermabacteraceae;Brachybacterium
DENOVO621	21	0	0	0	0	0	Bacteria;Firmicutes;Bacilli;Bacillales;Paenibacillaceae 1;Brevibacillus
DENOVO622	0	0	0	0	21	0	Bacteria;Chlamydiae;Chlamydiia;Chlamydiales;Parachlamydiaceae
DENOVO623	19	0	0	0	0	0	Bacteria;Firmicutes;Bacilli;Bacillales
DENOVO624	0	28	0	0	0	0	Bacteria;Verrucomicrobia;Spartobacteria;Spartobacteria_genera_incertae_sedis;Spartobacteria_genera_incertae_sedis;Spartobacteria_genera_incertae_sedis
DENOVO625	3	0	0	0	29	1	Bacteria;Proteobacteria;Alphaproteobacteria;Alphaproteobacteria_incertae_sedis;Rhizomicrobium;Rhizomicrobium
DENOVO626	0	133	0	2	2	0	Bacteria;Proteobacteria;Alphaproteobacteria;Rhodospirillales;Acetobacteraceae
DENOVO627	0	0	0	0	0	21	Bacteria;Planctomycetes;Planctomycetia;Planctomycetales;Planctomycetaceae
DENOVO628	0	19	0	4	0	0	Bacteria;candidate division WPS-1;WPS-1_genera_incertae_sedis;WPS-1_genera_incertae_sedis;WPS-1_genera_incertae_sedis;WPS-1_genera_incertae_sedis
DENOVO629	0	21	0	0	0	0	Bacteria;Chloroflexi
DENOVO630	0	0	0	0	0	27	Bacteria
DENOVO631	4	125	12	0	1	1	Bacteria;Actinobacteria;Actinobacteria;Actinomycetales;Nocardioidaceae;Nocardioides
DENOVO632	0	29	0	0	0	0	Bacteria;Bacteroidetes;Cytophagia;Cytophagales;Cytophagaceae;Hymenobacter
DENOVO633	1	1	38	3	43	6	Bacteria;Acidobacteria;Acidobacteria_Gp1
DENOVO634	0	18	0	0	0	0	Bacteria;Proteobacteria
DENOVO635	0	0	1	1	34	1	Bacteria;Acidobacteria;Acidobacteria_Gp1;Terriglobus;Terriglobus;Terriglobus
DENOVO636	0	42	1	0	0	0	Bacteria;Actinobacteria;Actinobacteria;Actinomycetales
DENOVO637	0	19	0	0	0	0	Bacteria;Candidatus Saccharibacteria;Saccharibacteria_genera_incertae_sedis;Saccharibacteria_genera_incertae_sedis;Saccharibacteria_genera_incertae_sedis;Saccharibacteria_genera_incertae_sedis
DENOVO638	0	0	42	0	59	2	Bacteria;Verrucomicrobia
DENOVO639	0	15	78	0	0	0	Bacteria;Actinobacteria;Actinobacteria;Actinomycetales
DENOVO640	1	95	0	1	0	0	Bacteria;Proteobacteria;Alphaproteobacteria;Rhizobiales;Beijerinckiaceae;Beijerinckia
DENOVO641	0	22	1	0	0	0	Bacteria
DENOVO642	0	19	0	0	0	0	Bacteria;Bacteroidetes;Sphingobacteriia;Sphingobacteriales;Sphingobacteriaceae
DENOVO643	0	0	4	0	0	17	Bacteria;Gemmatimonadetes;Gemmatimonadetes;Gemmatimonadales;Gemmatimonadaceae;Gemmatimonas
DENOVO644	0	26	0	0	0	0	Bacteria;Actinobacteria;Actinobacteria;Actinomycetales;Nocardiaceae;Gordonia
DENOVO645	0	33	4	0	2	0	Bacteria;Actinobacteria;Actinobacteria;Actinomycetales;Microbacteriaceae
DENOVO646	0	10	9	0	0	0	Bacteria;Actinobacteria;Actinobacteria;Solirubrobacterales;Conexibacteraceae;Conexibacter
DENOVO647	0	0	3	0	0	19	Bacteria;Planctomycetes;Planctomycetia;Planctomycetales;Planctomycetaceae;Singulisphaera
DENOVO648	0	0	0	0	0	28	Bacteria;Planctomycetes;Planctomycetia;Planctomycetales;Planctomycetaceae
DENOVO649	13	7	0	0	0	0	Bacteria;Actinobacteria;Actinobacteria;Actinomycetales;Micrococcaceae;Kocuria
DENOVO650	24	0	0	0	0	0	Bacteria;Proteobacteria;Betaproteobacteria;Burkholderiales;Comamonadaceae;Acidovorax
DENOVO651	14	0	1	2	0	0	Bacteria;Proteobacteria;Betaproteobacteria;Burkholderiales;Burkholderiaceae;Ralstonia
DENOVO652	16	0	0	1	0	0	Bacteria;Firmicutes;Clostridia
DENOVO653	0	0	0	2	0	27	Bacteria;candidate division WPS-1;WPS-1_genera_incertae_sedis;WPS-1_genera_incertae_sedis;WPS-1_genera_incertae_sedis;WPS-1_genera_incertae_sedis
DENOVO654	0	0	0	0	28	0	Bacteria;Actinobacteria;Actinobacteria;Acidimicrobiales;Acidimicrobineae_incertae_sedis;Aciditerrimonas
DENOVO655	0	0	0	0	17	0	Bacteria;Planctomycetes;Planctomycetia;Planctomycetales;Planctomycetaceae
DENOVO656	3	13	0	0	0	5	Bacteria;Proteobacteria;Alphaproteobacteria;Caulobacterales;Caulobacteraceae;Phenylobacterium
DENOVO657	0	22	0	0	0	0	Bacteria;Proteobacteria;Deltaproteobacteria;Bdellovibrionales;Bdellovibrionaceae;Bdellovibrio
DENOVO658	0	0	0	4	15	0	Bacteria;Proteobacteria;Deltaproteobacteria;Bdellovibrionales;Bdellovibrionaceae;Vampirovibrio
DENOVO659	16	0	0	0	0	0	Bacteria;Acidobacteria;Acidobacteria_Gp16;Gp16;Gp16;Gp16
DENOVO660	0	0	17	0	0	0	Bacteria;Bacteroidetes
DENOVO661	0	23	0	0	0	0	Bacteria;Verrucomicrobia;Spartobacteria;Spartobacteria_genera_incertae_sedis;Spartobacteria_genera_incertae_sedis;Spartobacteria_genera_incertae_sedis
DENOVO662	0	0	0	0	23	0	Bacteria;Bacteroidetes;Sphingobacteriia;Sphingobacteriales;Chitinophagaceae
DENOVO663	18	0	0	0	0	0	Bacteria;Bacteroidetes;Flavobacteriia;Flavobacteriales;Flavobacteriaceae;Cloacibacterium
DENOVO664	16	0	0	0	0	0	Bacteria;Firmicutes;Clostridia;Clostridiales;Ruminococcaceae
DENOVO665	2	0	21	0	0	0	Bacteria;Proteobacteria;Deltaproteobacteria;Myxococcales
DENOVO666	0	0	1	0	0	21	Bacteria;Actinobacteria;Actinobacteria;Gaiellales;Gaiellaceae;Gaiella
DENOVO667	0	20	0	0	0	0	Bacteria;Proteobacteria;Alphaproteobacteria
DENOVO668	20	0	0	0	0	0	Bacteria;Proteobacteria;Betaproteobacteria;Burkholderiales;Burkholderiales_incertae_sedis;Aquabacterium
DENOVO669	0	23	0	0	0	0	Bacteria;Planctomycetes;Planctomycetia;Planctomycetales;Planctomycetaceae
DENOVO670	0	0	4	0	17	0	Bacteria;Acidobacteria;Acidobacteria_Gp3;Gp3;Gp3;Gp3
DENOVO671	0	194	0	0	0	0	Bacteria;Proteobacteria;Alphaproteobacteria;Rhizobiales
DENOVO672	0	21	0	0	0	0	Bacteria;Proteobacteria;Alphaproteobacteria;Rhodospirillales;Acetobacteraceae
DENOVO673	0	25	0	0	0	0	Bacteria;Proteobacteria;Alphaproteobacteria;Sphingomonadales;Sphingomonadaceae;Novosphingobium
DENOVO674	0	0	0	0	21	0	Bacteria;Proteobacteria;Gammaproteobacteria;Xanthomonadales;Sinobacteraceae
DENOVO675	0	24	0	0	0	0	Bacteria;Actinobacteria;Actinobacteria;Solirubrobacterales
DENOVO676	0	108	0	0	0	0	Bacteria;Proteobacteria;Alphaproteobacteria;Sphingomonadales;Sphingomonadaceae
DENOVO677	0	19	0	0	0	0	Bacteria;Proteobacteria;Betaproteobacteria;Burkholderiales;Comamonadaceae
DENOVO678	18	0	0	0	0	0	Bacteria;Firmicutes;Bacilli;Bacillales
DENOVO679	10	0	10	0	0	0	Bacteria;Proteobacteria;Gammaproteobacteria;Xanthomonadales;Sinobacteraceae;Solimonas
DENOVO680	0	133	0	8	3	3	Bacteria;Actinobacteria;Actinobacteria;Actinomycetales;Geodermatophilaceae;Blastococcus
DENOVO681	0	0	0	0	0	19	Bacteria;Planctomycetes;Planctomycetia;Planctomycetales;Planctomycetaceae
DENOVO682	0	17	0	0	0	0	Bacteria;Bacteroidetes;Sphingobacteriia;Sphingobacteriales;Chitinophagaceae
DENOVO683	0	0	33	1	0	23	Bacteria;Chlamydiae;Chlamydiia;Chlamydiales;Parachlamydiaceae
DENOVO684	0	0	0	0	0	17	Bacteria;Acidobacteria;Acidobacteria_Gp6;Gp6;Gp6;Gp6
DENOVO685	9	11	1	0	0	0	Bacteria;Proteobacteria;Alphaproteobacteria;Rhizobiales;Bradyrhizobiaceae;Rhodopseudomonas
DENOVO686	0	17	0	0	0	0	Bacteria;Candidatus Saccharibacteria;Saccharibacteria_genera_incertae_sedis;Saccharibacteria_genera_incertae_sedis;Saccharibacteria_genera_incertae_sedis;Saccharibacteria_genera_incertae_sedis
DENOVO687	0	0	7	0	0	22	Bacteria;Proteobacteria;Deltaproteobacteria;Bdellovibrionales;Bdellovibrionaceae;Vampirovibrio
DENOVO688	0	0	0	0	18	4	Bacteria;Gemmatimonadetes;Gemmatimonadetes;Gemmatimonadales;Gemmatimonadaceae;Gemmatimonas
DENOVO689	0	0	0	0	0	23	Bacteria;Verrucomicrobia;Subdivision3;Subdivision3_genera_incertae_sedis;Subdivision3_genera_incertae_sedis;Subdivision3_genera_incertae_sedis
DENOVO690	0	1	0	8	6	0	Bacteria;Candidatus Saccharibacteria;Saccharibacteria_genera_incertae_sedis;Saccharibacteria_genera_incertae_sedis;Saccharibacteria_genera_incertae_sedis;Saccharibacteria_genera_incertae_sedis
DENOVO691	0	6	15	0	0	0	Bacteria;Bacteroidetes;Sphingobacteriia;Sphingobacteriales;Sphingobacteriaceae;Mucilaginibacter
DENOVO692	0	0	11	0	0	7	Bacteria;Planctomycetes;Planctomycetia;Planctomycetales;Planctomycetaceae
DENOVO693	17	1	0	0	0	0	Bacteria;Proteobacteria;Alphaproteobacteria
DENOVO694	6	0	80	0	46	2	Bacteria;Proteobacteria;Alphaproteobacteria;Alphaproteobacteria_incertae_sedis;Rhizomicrobium;Rhizomicrobium
DENOVO695	5	7	0	0	4	10	Bacteria;Actinobacteria;Actinobacteria;Actinomycetales;Micromonosporaceae;Actinocatenispora
DENOVO696	15	58	5	0	2	1	Bacteria;Proteobacteria;Gammaproteobacteria;Xanthomonadales;Xanthomonadaceae
DENOVO697	18	0	0	0	0	0	Bacteria;Chloroflexi;Thermomicrobia;Thermomicrobiales;Thermomicrobiaceae;Thermorudis
DENOVO698	0	18	0	3	0	0	Bacteria;Candidatus Saccharibacteria;Saccharibacteria_genera_incertae_sedis;Saccharibacteria_genera_incertae_sedis;Saccharibacteria_genera_incertae_sedis;Saccharibacteria_genera_incertae_sedis
DENOVO699	12	0	3	0	0	10	Bacteria;Proteobacteria;Alphaproteobacteria;Rhodospirillales
DENOVO700	0	0	0	0	18	0	Bacteria;Armatimonadetes;Armatimonadia;Armatimonadales;Armatimonadaceae;Armatimonas/Armatimonadetes_gp1
DENOVO701	0	197	0	0	0	0	Bacteria;Proteobacteria;Alphaproteobacteria;Sphingomonadales;Sphingomonadaceae;Sphingomonas
DENOVO702	0	0	0	0	0	18	Bacteria;Proteobacteria;Gammaproteobacteria;Xanthomonadales;Xanthomonadaceae;Thermomonas
DENOVO703	0	0	0	0	0	17	Bacteria;Proteobacteria;Deltaproteobacteria;Bdellovibrionales;Bdellovibrionaceae;Vampirovibrio
DENOVO704	0	0	10	4	0	10	Bacteria;Actinobacteria;Actinobacteria;Actinomycetales;Mycobacteriaceae;Mycobacterium
DENOVO705	17	0	0	0	0	0	Bacteria
DENOVO706	31	15	14	0	0	0	Bacteria;Actinobacteria;Actinobacteria;Actinomycetales;Nocardioidaceae;Nocardioides
DENOVO707	0	2	8	2	4	1	Bacteria;Planctomycetes;Planctomycetia;Planctomycetales;Planctomycetaceae;Singulisphaera
DENOVO708	0	22	0	0	0	0	Bacteria;Proteobacteria;Deltaproteobacteria;Myxococcales
DENOVO709	0	0	16	0	0	4	Bacteria;Acidobacteria;Acidobacteria_Gp16;Gp16;Gp16;Gp16
DENOVO710	0	0	11	2	0	3	Bacteria;Proteobacteria;Gammaproteobacteria;Xanthomonadales;Xanthomonadaceae
DENOVO711	15	0	1	0	1	0	Bacteria;Firmicutes;Bacilli;Bacillales;Bacillaceae 1;Bacillus
DENOVO712	0	8	0	11	0	1	Bacteria;Actinobacteria;Actinobacteria;Actinomycetales;Pseudonocardiaceae;Pseudonocardia
DENOVO713	0	19	0	0	0	0	Bacteria;Candidatus Saccharibacteria;Saccharibacteria_genera_incertae_sedis;Saccharibacteria_genera_incertae_sedis;Saccharibacteria_genera_incertae_sedis;Saccharibacteria_genera_incertae_sedis
DENOVO714	1	0	11	0	0	8	Bacteria;Proteobacteria;Deltaproteobacteria;Myxococcales;Polyangiaceae
DENOVO715	0	0	2	2	14	4	Bacteria;Planctomycetes;Planctomycetia;Planctomycetales;Planctomycetaceae;Aquisphaera
DENOVO716	0	0	21	0	0	0	Bacteria;Bacteroidetes;Sphingobacteriia;Sphingobacteriales;Chitinophagaceae;Taibaiella
DENOVO717	15	0	0	0	0	0	Bacteria;Firmicutes
DENOVO718	18	0	0	0	0	0	Bacteria;Firmicutes;Bacilli;Bacillales
DENOVO719	0	24	0	0	0	0	Bacteria;Proteobacteria
DENOVO720	0	0	15	0	0	0	Bacteria;Verrucomicrobia;Subdivision3;Subdivision3_genera_incertae_sedis;Subdivision3_genera_incertae_sedis;Subdivision3_genera_incertae_sedis
DENOVO721	0	4	0	1	135	2	Bacteria;Actinobacteria
DENOVO722	0	0	0	0	0	26	Bacteria;Proteobacteria;Alphaproteobacteria;Rhodospirillales;Rhodospirillaceae;Skermanella
DENOVO723	0	0	0	0	0	21	Bacteria;Acidobacteria;Acidobacteria_Gp3;Gp3;Gp3;Gp3
DENOVO724	0	25	0	0	0	0	Bacteria;Proteobacteria;Alphaproteobacteria
DENOVO725	0	21	0	0	0	0	Bacteria;Bacteroidetes;Sphingobacteriia;Sphingobacteriales;Sphingobacteriaceae;Mucilaginibacter
DENOVO726	0	0	0	2	15	1	Bacteria;Candidatus Saccharibacteria;Saccharibacteria_genera_incertae_sedis;Saccharibacteria_genera_incertae_sedis;Saccharibacteria_genera_incertae_sedis;Saccharibacteria_genera_incertae_sedis
DENOVO727	0	1	11	3	6	0	Bacteria;Proteobacteria;Alphaproteobacteria;Caulobacterales;Caulobacteraceae;Phenylobacterium
DENOVO728	13	0	0	2	0	0	Bacteria;Actinobacteria;Actinobacteria;Actinomycetales;Micromonosporaceae;Actinocatenispora
DENOVO729	0	0	0	0	0	49	Bacteria;Proteobacteria;Alphaproteobacteria;Rhizobiales;Rhizobiales_incertae_sedis
DENOVO730	0	26	0	0	0	0	Bacteria;Proteobacteria;Alphaproteobacteria;Sphingomonadales;Sphingomonadaceae;Sphingomonas
DENOVO731	6	0	11	0	0	0	Bacteria;Bacteroidetes;Cytophagia;Cytophagales;Ohtaekwangia;Ohtaekwangia
DENOVO732	0	0	38	0	0	0	Bacteria;Candidatus Saccharibacteria;Saccharibacteria_genera_incertae_sedis;Saccharibacteria_genera_incertae_sedis;Saccharibacteria_genera_incertae_sedis;Saccharibacteria_genera_incertae_sedis
DENOVO733	0	0	37	0	0	17	Bacteria;Proteobacteria;Alphaproteobacteria;Rhizobiales
DENOVO734	0	0	0	0	18	0	Bacteria;Verrucomicrobia
DENOVO735	14	1	0	0	0	0	Bacteria;Proteobacteria;Alphaproteobacteria;Caulobacterales;Caulobacteraceae;Brevundimonas
DENOVO736	0	0	0	0	0	19	Bacteria
DENOVO737	0	0	0	0	0	18	Bacteria;Proteobacteria;Alphaproteobacteria
DENOVO738	0	20	0	0	0	0	Bacteria;Armatimonadetes;Armatimonadia;Armatimonadales;Armatimonadaceae;Armatimonas/Armatimonadetes_gp1
DENOVO739	0	0	0	1	4	16	Bacteria;Acidobacteria;Acidobacteria_Gp1
DENOVO740	0	20	0	0	0	0	Bacteria;Proteobacteria;Betaproteobacteria;Burkholderiales;Comamonadaceae
DENOVO741	0	0	20	0	0	0	Bacteria;Acidobacteria;Acidobacteria_Gp3
DENOVO742	15	0	0	0	0	0	Bacteria;Candidatus Saccharibacteria;Saccharibacteria_genera_incertae_sedis;Saccharibacteria_genera_incertae_sedis;Saccharibacteria_genera_incertae_sedis;Saccharibacteria_genera_incertae_sedis
DENOVO743	0	62	0	0	0	0	Bacteria;Bacteroidetes;Sphingobacteriia;Sphingobacteriales;Sphingobacteriaceae;Mucilaginibacter
DENOVO744	0	2	16	0	0	0	Bacteria;Proteobacteria;Betaproteobacteria;Burkholderiales
DENOVO745	0	14	0	0	0	0	Bacteria;Bacteroidetes;Sphingobacteriia;Sphingobacteriales;Chitinophagaceae
DENOVO746	0	0	12	4	2	3	Bacteria;Proteobacteria;Alphaproteobacteria;Rhodospirillales
DENOVO747	0	0	0	0	19	0	Bacteria;Planctomycetes;Planctomycetia;Planctomycetales;Planctomycetaceae
DENOVO748	0	0	15	0	4	1	Bacteria;Planctomycetes;Planctomycetia;Planctomycetales;Planctomycetaceae;Singulisphaera
DENOVO749	0	0	0	0	13	4	Bacteria;Bacteroidetes;Cytophagia;Cytophagales;Cytophagaceae
DENOVO750	0	355	0	0	0	0	Bacteria;Planctomycetes;Phycisphaerae;Tepidisphaerales;Tepidisphaeraceae;Tepidisphaera
DENOVO751	0	12	0	0	0	0	Bacteria;Chlamydiae;Chlamydiia;Chlamydiales;Parachlamydiaceae
DENOVO752	13	18	0	0	0	0	Bacteria;Proteobacteria;Betaproteobacteria;Burkholderiales;Burkholderiaceae;Burkholderia
DENOVO753	0	0	16	0	0	0	Bacteria;Bacteroidetes;Cytophagia;Cytophagales
DENOVO754	0	0	1	0	0	14	Bacteria
DENOVO755	0	15	0	0	0	0	Bacteria;Bacteroidetes;Sphingobacteriia;Sphingobacteriales;Sphingobacteriaceae;Mucilaginibacter
DENOVO756	0	0	15	0	9	0	Bacteria;Actinobacteria;Actinobacteria;Actinomycetales
DENOVO757	0	19	9	5	5	0	Bacteria
DENOVO758	0	0	19	0	0	0	Bacteria;Bacteroidetes
DENOVO759	0	6	7	0	0	0	Bacteria;Actinobacteria;Actinobacteria;Actinomycetales;Streptosporangiaceae;Nonomuraea
DENOVO760	20	0	0	0	0	0	Bacteria;Bacteroidetes;Bacteroidia;Bacteroidales;Prevotellaceae
DENOVO761	0	0	0	0	17	0	Bacteria;Bacteroidetes
DENOVO762	0	14	14	0	0	0	Bacteria;Proteobacteria;Betaproteobacteria;Burkholderiales;Burkholderiaceae;Burkholderia
DENOVO763	0	0	0	0	17	0	Bacteria;Proteobacteria;Alphaproteobacteria;Rhizobiales
DENOVO764	0	12	0	0	0	0	Bacteria;Bacteroidetes;Cytophagia;Cytophagales;Cytophagaceae;Spirosoma
DENOVO765	0	0	14	0	0	0	Bacteria;Candidatus Saccharibacteria;Saccharibacteria_genera_incertae_sedis;Saccharibacteria_genera_incertae_sedis;Saccharibacteria_genera_incertae_sedis;Saccharibacteria_genera_incertae_sedis
DENOVO766	0	1	11	0	0	0	Bacteria;Proteobacteria;Gammaproteobacteria;Xanthomonadales;Xanthomonadaceae;Dyella
DENOVO767	0	0	17	1	1	0	Bacteria;Candidatus Saccharibacteria;Saccharibacteria_genera_incertae_sedis;Saccharibacteria_genera_incertae_sedis;Saccharibacteria_genera_incertae_sedis;Saccharibacteria_genera_incertae_sedis
DENOVO768	0	19	0	0	0	0	Bacteria;Proteobacteria;Alphaproteobacteria;Rhodospirillales;Acetobacteraceae
DENOVO769	0	9	17	5	18	0	Bacteria;Bacteroidetes;Sphingobacteriia;Sphingobacteriales;Chitinophagaceae
DENOVO770	0	14	0	0	0	0	Bacteria;Chloroflexi;Thermomicrobia;Sphaerobacterales;Sphaerobacteraceae
DENOVO771	0	0	0	0	0	14	Bacteria;Proteobacteria;Deltaproteobacteria;Bdellovibrionales;Bdellovibrionaceae;Bdellovibrio
DENOVO772	0	20	0	0	0	0	Bacteria;Armatimonadetes
DENOVO773	0	0	0	0	0	74	Bacteria;Acidobacteria;Acidobacteria_Gp1;Acidipila;Acidipila;Acidipila
DENOVO774	0	42	0	0	0	0	Bacteria;Proteobacteria;Alphaproteobacteria;Sphingomonadales;Sphingomonadaceae;Sphingomonas
DENOVO775	0	25	0	0	2	0	Bacteria;Proteobacteria;Alphaproteobacteria;Rhizobiales;Methylobacteriaceae
DENOVO776	13	0	1	0	0	0	Bacteria;Firmicutes;Bacilli;Bacillales;Alicyclobacillaceae;Alicyclobacillus
DENOVO777	0	0	0	0	0	15	Bacteria;Proteobacteria;Alphaproteobacteria
DENOVO778	15	0	0	0	0	0	Bacteria;Bacteroidetes;Bacteroidia;Bacteroidales;Prevotellaceae
DENOVO779	3	9	3	0	0	0	Bacteria;Actinobacteria;Actinobacteria;Actinomycetales;Pseudonocardiaceae
DENOVO780	0	28	2	0	0	0	Bacteria;Actinobacteria;Actinobacteria;Actinomycetales
DENOVO781	6	0	7	0	0	0	Bacteria;Proteobacteria;Deltaproteobacteria;Bdellovibrionales;Bacteriovoracaceae;Peredibacter
DENOVO782	0	16	0	0	0	0	Bacteria;Proteobacteria;Alphaproteobacteria;Rhodospirillales;Acetobacteraceae
DENOVO783	1	31	0	0	3	6	Bacteria;Actinobacteria;Actinobacteria;Actinomycetales;Cryptosporangiaceae;Jatrophihabitans
DENOVO784	1	7	0	2	6	0	Bacteria;Acidobacteria;Acidobacteria_Gp1;Granulicella;Granulicella;Granulicella
DENOVO785	0	18	0	0	0	0	Bacteria;Proteobacteria;Alphaproteobacteria;Sphingomonadales;Sphingomonadaceae
DENOVO786	0	0	0	18	0	0	Bacteria;Armatimonadetes;Chthonomonadetes;Chthonomonadales;Chthonomonadaceae;Chthonomonas/Armatimonadetes_gp3
DENOVO787	0	0	0	0	11	0	Bacteria;Proteobacteria;Gammaproteobacteria
DENOVO788	0	10	0	0	3	0	Bacteria
DENOVO789	0	0	10	0	2	0	Bacteria;Proteobacteria;Alphaproteobacteria;Rhodospirillales;Acetobacteraceae
DENOVO790	0	0	17	0	0	0	Bacteria;Candidatus Saccharibacteria;Saccharibacteria_genera_incertae_sedis;Saccharibacteria_genera_incertae_sedis;Saccharibacteria_genera_incertae_sedis;Saccharibacteria_genera_incertae_sedis
DENOVO791	13	0	0	0	0	0	Bacteria;Deinococcus-Thermus;Deinococci;Deinococcales;Deinococcaceae;Deinococcus
DENOVO792	0	0	10	0	0	0	Bacteria;Planctomycetes;Planctomycetia;Planctomycetales;Planctomycetaceae;Aquisphaera
DENOVO793	0	16	0	0	0	0	Bacteria;Parcubacteria;Parcubacteria_genera_incertae_sedis;Parcubacteria_genera_incertae_sedis;Parcubacteria_genera_incertae_sedis;Parcubacteria_genera_incertae_sedis
DENOVO794	0	42	0	2	0	0	Bacteria;Candidatus Saccharibacteria;Saccharibacteria_genera_incertae_sedis;Saccharibacteria_genera_incertae_sedis;Saccharibacteria_genera_incertae_sedis;Saccharibacteria_genera_incertae_sedis
DENOVO795	13	0	0	0	0	0	Bacteria;Bacteroidetes
DENOVO796	0	13	0	0	0	0	Bacteria;Proteobacteria;Gammaproteobacteria;Pseudomonadales;Pseudomonadaceae;Rhizobacter
DENOVO797	0	12	0	0	0	0	Bacteria;Armatimonadetes;Chthonomonadetes;Chthonomonadales;Chthonomonadaceae;Chthonomonas/Armatimonadetes_gp3
DENOVO798	0	1	13	0	0	0	Bacteria;Verrucomicrobia
DENOVO799	11	0	0	0	0	0	Bacteria;Proteobacteria;Alphaproteobacteria
DENOVO800	10	0	0	0	0	0	Bacteria;Verrucomicrobia;Verrucomicrobiae;Verrucomicrobiales;Verrucomicrobiaceae;Akkermansia
DENOVO801	0	0	16	0	0	28	Bacteria;Proteobacteria;Alphaproteobacteria;Rhizobiales
DENOVO802	0	0	0	0	11	0	Bacteria;Planctomycetes;Planctomycetia;Planctomycetales;Planctomycetaceae;Schlesneria
DENOVO803	0	0	0	0	12	0	Bacteria;Proteobacteria;Alphaproteobacteria;Rhodospirillales;Rhodospirillaceae
DENOVO804	11	0	0	0	0	0	Bacteria;Actinobacteria;Actinobacteria;Actinomycetales;Dietziaceae;Dietzia
DENOVO805	0	80	0	0	0	0	Bacteria;Actinobacteria;Actinobacteria;Actinomycetales
DENOVO806	0	0	14	0	0	0	Bacteria
DENOVO807	0	9	0	0	0	0	Bacteria
DENOVO808	0	0	0	0	0	21	Bacteria;Planctomycetes;Planctomycetia;Planctomycetales;Planctomycetaceae
DENOVO809	0	0	0	0	0	15	Bacteria;Actinobacteria;Actinobacteria;Solirubrobacterales;Conexibacteraceae;Conexibacter
DENOVO810	0	12	0	0	0	0	Bacteria;Chloroflexi;Chloroflexia;Kallotenuales;Kallotenuaceae;Kallotenue
DENOVO811	0	5	7	0	0	0	Bacteria;Actinobacteria;Actinobacteria;Actinomycetales;Nocardioidaceae;Nocardioides
DENOVO812	0	41	0	0	0	0	Bacteria;Proteobacteria;Alphaproteobacteria;Sphingomonadales;Sphingomonadaceae
DENOVO813	0	0	12	2	0	0	Bacteria;Proteobacteria;Betaproteobacteria;Burkholderiales;Burkholderiaceae;Burkholderia
DENOVO814	0	13	0	0	0	0	Bacteria;Bacteroidetes;Sphingobacteriia;Sphingobacteriales;Sphingobacteriaceae;Mucilaginibacter
DENOVO815	0	0	0	0	12	0	Bacteria;candidate division WPS-1;WPS-1_genera_incertae_sedis;WPS-1_genera_incertae_sedis;WPS-1_genera_incertae_sedis;WPS-1_genera_incertae_sedis
DENOVO816	0	0	0	1	346	3	Bacteria;Acidobacteria;Acidobacteria_Gp3;Gp3;Gp3;Gp3
DENOVO817	0	17	0	0	0	1	Bacteria;Actinobacteria;Actinobacteria;Actinomycetales;Micromonosporaceae;Actinoplanes
DENOVO818	0	16	0	0	0	0	Bacteria;Candidatus Saccharibacteria;Saccharibacteria_genera_incertae_sedis;Saccharibacteria_genera_incertae_sedis;Saccharibacteria_genera_incertae_sedis;Saccharibacteria_genera_incertae_sedis
DENOVO819	0	0	6	0	0	18	Bacteria;Proteobacteria;Alphaproteobacteria;Rhizobiales;Hyphomicrobiaceae;Rhodomicrobium
DENOVO820	0	11	0	0	0	0	Bacteria;Bacteroidetes;Sphingobacteriia;Sphingobacteriales;Chitinophagaceae
DENOVO821	14	0	0	0	0	0	Bacteria;Firmicutes;Clostridia;Clostridiales;Lachnospiraceae
DENOVO822	0	11	0	0	0	0	Bacteria;Chloroflexi
DENOVO823	0	0	3	0	16	0	Bacteria;Acidobacteria;Acidobacteria_Gp1
DENOVO824	0	14	0	0	0	0	Bacteria;Proteobacteria;Deltaproteobacteria;Myxococcales
DENOVO825	0	0	0	0	16	1	Bacteria;Firmicutes
DENOVO826	0	0	0	0	18	0	Bacteria;Armatimonadetes;Armatimonadia;Armatimonadales;Armatimonadaceae;Armatimonas/Armatimonadetes_gp1
DENOVO827	0	0	10	0	0	0	Bacteria;Proteobacteria;Deltaproteobacteria;Myxococcales
DENOVO828	0	32	0	0	0	0	Bacteria;Proteobacteria;Alphaproteobacteria;Rhizobiales;Methylobacteriaceae;Methylobacterium
DENOVO829	0	0	4	4	8	1	Bacteria;Actinobacteria;Actinobacteria;Actinomycetales
DENOVO830	9	0	0	0	0	0	Bacteria;Acidobacteria;Acidobacteria_Gp6;Gp6;Gp6;Gp6
DENOVO831	0	0	15	0	0	0	Bacteria
DENOVO832	0	0	0	0	0	18	Bacteria;Planctomycetes;Planctomycetia;Planctomycetales;Planctomycetaceae
DENOVO833	0	0	11	0	0	0	Bacteria;Planctomycetes;Planctomycetia;Planctomycetales;Planctomycetaceae
DENOVO834	11	0	0	0	0	0	Bacteria;Proteobacteria;Betaproteobacteria
DENOVO835	11	0	0	0	0	0	Bacteria;Proteobacteria;Betaproteobacteria;Nitrosomonadales;Nitrosomonadaceae;Nitrosomonas
DENOVO836	0	14	0	0	0	0	Bacteria;Actinobacteria;Actinobacteria;Solirubrobacterales
DENOVO837	0	12	0	0	0	0	Bacteria;Proteobacteria;Deltaproteobacteria;Bdellovibrionales;Bdellovibrionaceae;Bdellovibrio
DENOVO838	0	0	11	0	0	1	Bacteria;Proteobacteria
DENOVO839	0	0	0	0	25	0	Bacteria;Acidobacteria;Acidobacteria_Gp3;Gp3;Gp3;Gp3
DENOVO840	0	11	0	0	0	0	Bacteria
DENOVO841	0	0	0	1	10	0	Bacteria;Proteobacteria
DENOVO842	0	0	0	1	0	9	Bacteria
DENOVO843	0	0	0	0	0	12	Bacteria;Bacteroidetes;Cytophagia;Cytophagales;Cytophagaceae;Cytophaga
DENOVO844	0	11	0	0	0	0	Bacteria;Bacteroidetes;Sphingobacteriia;Sphingobacteriales;Chitinophagaceae
DENOVO845	0	41	1	0	1	2	Bacteria;Proteobacteria;Alphaproteobacteria;Rhodospirillales;Acetobacteraceae
DENOVO846	0	0	0	5	0	8	Bacteria;Proteobacteria;Gammaproteobacteria
DENOVO847	0	68	0	0	1	0	Bacteria;Proteobacteria;Alphaproteobacteria;Rhizobiales;Beijerinckiaceae
DENOVO848	2	0	8	3	0	9	Bacteria;Proteobacteria;Alphaproteobacteria;Rhodospirillales
DENOVO849	0	0	0	2	92	1	Bacteria;Planctomycetes;Planctomycetia;Planctomycetales;Planctomycetaceae;Gemmata
DENOVO850	0	15	0	0	0	0	Bacteria;Bacteroidetes;Sphingobacteriia;Sphingobacteriales;Sphingobacteriaceae;Mucilaginibacter
DENOVO851	0	14	0	0	0	0	Bacteria;Acidobacteria;Acidobacteria_Gp1
DENOVO852	0	10	0	0	0	0	Bacteria;Proteobacteria;Gammaproteobacteria
DENOVO853	0	0	2	0	0	8	Bacteria;Proteobacteria;Deltaproteobacteria;Bdellovibrionales;Bacteriovoracaceae;Peredibacter
DENOVO854	9	0	0	0	1	0	Bacteria;Chloroflexi;Ktedonobacteria;Ktedonobacterales
DENOVO855	0	9	0	0	0	0	Bacteria;Proteobacteria;Deltaproteobacteria;Bdellovibrionales;Bdellovibrionaceae;Bdellovibrio
DENOVO856	0	0	8	0	0	0	Bacteria;Proteobacteria;Gammaproteobacteria;Legionellales;Coxiellaceae;Aquicella
DENOVO857	0	44	0	1	1	2	Bacteria;Acidobacteria;Acidobacteria_Gp3;Gp3;Gp3;Gp3
DENOVO858	0	0	0	1	11	0	Bacteria;Acidobacteria;Acidobacteria_Gp3;Gp3;Gp3;Gp3
DENOVO859	0	8	0	0	0	0	Bacteria;Verrucomicrobia
DENOVO860	0	0	0	9	2	0	Bacteria;Proteobacteria;Gammaproteobacteria
DENOVO861	0	0	0	3	18	0	Bacteria;Actinobacteria;Actinobacteria;Actinomycetales
DENOVO862	0	71	0	0	0	0	Bacteria;Proteobacteria;Alphaproteobacteria;Rhodospirillales;Acetobacteraceae
DENOVO863	0	8	0	0	0	0	Bacteria
DENOVO864	0	245	0	8	7	3	Bacteria;Acidobacteria;Acidobacteria_Gp1;Granulicella;Granulicella;Granulicella
DENOVO865	0	17	0	0	1	0	Bacteria;Actinobacteria;Actinobacteria;Actinomycetales;Nocardioidaceae
DENOVO866	9	1	0	0	0	0	Bacteria;Firmicutes;Bacilli;Bacillales;Thermoactinomycetaceae 2;Planifilum
DENOVO867	9	0	0	0	0	0	Bacteria;Bacteroidetes
DENOVO868	0	24	0	0	0	1	Bacteria;Proteobacteria;Alphaproteobacteria;Rhizobiales
DENOVO869	0	0	0	0	9	0	Bacteria;Planctomycetes;Planctomycetia;Planctomycetales;Planctomycetaceae
DENOVO870	0	0	0	1	10	0	Bacteria
DENOVO871	0	10	0	0	0	0	Bacteria;Actinobacteria;Actinobacteria
DENOVO872	0	0	10	0	0	0	Bacteria;Acidobacteria;Acidobacteria_Gp6;Gp6;Gp6;Gp6
DENOVO873	13	0	0	0	0	0	Bacteria;Bacteroidetes
DENOVO874	0	0	9	0	0	0	Bacteria;Proteobacteria;Deltaproteobacteria;Bdellovibrionales;Bdellovibrionaceae;Bdellovibrio
DENOVO875	0	0	2	2	0	6	Bacteria
DENOVO876	0	0	10	0	0	0	Bacteria
DENOVO877	0	10	0	0	0	0	Bacteria;Actinobacteria;Actinobacteria;Actinomycetales;Nocardioidaceae;Nocardioides
DENOVO878	0	14	0	0	0	0	Bacteria;Armatimonadetes;Armatimonadia;Armatimonadales;Armatimonadaceae;Armatimonas/Armatimonadetes_gp1
DENOVO879	0	11	0	0	0	0	Bacteria;Parcubacteria;Parcubacteria_genera_incertae_sedis;Parcubacteria_genera_incertae_sedis;Parcubacteria_genera_incertae_sedis;Parcubacteria_genera_incertae_sedis
DENOVO880	0	0	0	6	5	1	Bacteria;Planctomycetes;Planctomycetia;Planctomycetales;Planctomycetaceae
DENOVO881	0	16	0	0	0	0	Bacteria;Proteobacteria;Alphaproteobacteria;Caulobacterales;Caulobacteraceae
DENOVO882	10	0	0	0	0	0	Bacteria;Proteobacteria;Betaproteobacteria;Burkholderiales;Comamonadaceae;Pelomonas
DENOVO883	0	11	0	0	0	0	Bacteria;Armatimonadetes;Armatimonadia;Armatimonadales;Armatimonadaceae;Armatimonas/Armatimonadetes_gp1
DENOVO884	0	12	0	0	1	0	Bacteria;candidate division WPS-1;WPS-1_genera_incertae_sedis;WPS-1_genera_incertae_sedis;WPS-1_genera_incertae_sedis;WPS-1_genera_incertae_sedis
DENOVO885	0	37	5	6	9	32	Bacteria;Proteobacteria;Alphaproteobacteria;Rhodospirillales;Acetobacteraceae
DENOVO886	10	0	1	0	0	0	Bacteria;Proteobacteria
DENOVO887	0	1	13	2	86	80	Bacteria;Actinobacteria
DENOVO888	0	15	0	0	0	0	Bacteria;candidate division WPS-1;WPS-1_genera_incertae_sedis;WPS-1_genera_incertae_sedis;WPS-1_genera_incertae_sedis;WPS-1_genera_incertae_sedis
DENOVO889	18	0	8	192	137	4	Bacteria;Acidobacteria;Acidobacteria_Gp1
DENOVO890	0	46	9	2	56	2	Bacteria;Acidobacteria;Acidobacteria_Gp3;Gp3;Gp3;Gp3
DENOVO891	0	0	7	0	0	2	Bacteria
DENOVO892	0	0	0	0	15	0	Bacteria;Actinobacteria;Actinobacteria;Solirubrobacterales
DENOVO893	0	0	7	0	0	0	Bacteria;Proteobacteria;Alphaproteobacteria;Rhizobiales
DENOVO894	0	10	0	0	0	0	Bacteria;Proteobacteria;Alphaproteobacteria;Rhodospirillales;Acetobacteraceae
DENOVO895	0	10	0	0	0	0	Bacteria;Actinobacteria;Actinobacteria;Solirubrobacterales
DENOVO896	0	8	0	0	0	0	Bacteria;Candidatus Saccharibacteria;Saccharibacteria_genera_incertae_sedis;Saccharibacteria_genera_incertae_sedis;Saccharibacteria_genera_incertae_sedis;Saccharibacteria_genera_incertae_sedis
DENOVO897	0	8	0	0	0	0	Bacteria;Parcubacteria;Parcubacteria_genera_incertae_sedis;Parcubacteria_genera_incertae_sedis;Parcubacteria_genera_incertae_sedis;Parcubacteria_genera_incertae_sedis
DENOVO898	0	0	0	1	0	7	Bacteria
DENOVO899	0	0	11	0	0	0	Bacteria
DENOVO900	0	0	0	2	8	0	Bacteria;Proteobacteria;Deltaproteobacteria;Myxococcales;Kofleriaceae;Kofleria
DENOVO901	0	0	0	0	0	12	Bacteria;Proteobacteria;Gammaproteobacteria;Xanthomonadales;Xanthomonadaceae;Dokdonella
DENOVO902	0	0	11	0	0	1	Bacteria;Proteobacteria;Betaproteobacteria;Burkholderiales
DENOVO903	0	9	0	0	0	0	Bacteria;Parcubacteria;Parcubacteria_genera_incertae_sedis;Parcubacteria_genera_incertae_sedis;Parcubacteria_genera_incertae_sedis;Parcubacteria_genera_incertae_sedis
DENOVO904	0	11	0	0	0	0	Bacteria;Deinococcus-Thermus;Deinococci;Deinococcales;Trueperaceae;Truepera
DENOVO905	2	0	6	0	0	0	Bacteria;Bacteroidetes
DENOVO906	0	0	10	1	1	5	Bacteria;Proteobacteria;Alphaproteobacteria;Rhizobiales
DENOVO907	6	10	0	0	0	0	Bacteria;Actinobacteria;Actinobacteria;Actinomycetales;Nocardioidaceae;Nocardioides
DENOVO908	0	0	0	0	23	0	Bacteria;Actinobacteria;Actinobacteria;Acidimicrobiales
DENOVO909	0	0	0	0	13	1	Bacteria;Actinobacteria;Actinobacteria;Actinomycetales;Sporichthyaceae;Sporichthya
DENOVO910	0	0	0	0	9	0	Bacteria;Proteobacteria;Deltaproteobacteria;Myxococcales
DENOVO911	0	0	3	0	0	7	Bacteria;Bacteroidetes;Sphingobacteriia;Sphingobacteriales;Chitinophagaceae
DENOVO912	0	8	0	0	0	0	Bacteria;Bacteroidetes;Sphingobacteriia;Sphingobacteriales;Chitinophagaceae
DENOVO913	0	13	0	0	0	0	Bacteria;Bacteroidetes
DENOVO914	0	0	4	0	0	4	Bacteria;Proteobacteria;Betaproteobacteria;Burkholderiales
DENOVO915	0	60	0	0	0	0	Bacteria;Proteobacteria;Alphaproteobacteria;Rhizobiales
DENOVO916	0	0	5	0	0	49	Bacteria;Proteobacteria;Alphaproteobacteria;Rhizobiales
DENOVO917	0	0	9	0	0	0	Bacteria;Armatimonadetes;Armatimonadia;Armatimonadales;Armatimonadaceae;Armatimonas/Armatimonadetes_gp1
DENOVO918	0	9	0	0	0	0	Bacteria;Proteobacteria;Alphaproteobacteria
DENOVO919	0	0	1	0	0	11	Bacteria;Proteobacteria;Alphaproteobacteria;Rhizobiales
DENOVO920	0	2	5	1	4	0	Bacteria;Acidobacteria;Acidobacteria_Gp3;Gp3;Gp3;Gp3
DENOVO921	0	0	0	0	0	6	Bacteria;Chloroflexi;Thermomicrobia;Sphaerobacterales;Sphaerobacteraceae
DENOVO922	0	0	0	0	8	0	Bacteria;Proteobacteria
DENOVO923	0	10	0	0	0	0	Bacteria;Bacteroidetes;Sphingobacteriia;Sphingobacteriales;Chitinophagaceae
DENOVO924	0	0	0	0	0	10	Bacteria
DENOVO925	0	6	0	0	0	0	Bacteria;Candidatus Saccharibacteria;Saccharibacteria_genera_incertae_sedis;Saccharibacteria_genera_incertae_sedis;Saccharibacteria_genera_incertae_sedis;Saccharibacteria_genera_incertae_sedis
DENOVO926	0	0	4	0	11	9	Bacteria;Acidobacteria;Acidobacteria_Gp1
DENOVO927	0	0	9	0	0	0	Bacteria;Proteobacteria;Alphaproteobacteria;Rhodospirillales
DENOVO928	8	0	0	0	0	0	Bacteria;Proteobacteria;Gammaproteobacteria
DENOVO929	0	110	0	0	1	0	Bacteria;Proteobacteria;Alphaproteobacteria;Rhizobiales
DENOVO930	0	28	0	0	0	0	Bacteria;Actinobacteria;Actinobacteria;Actinomycetales
DENOVO931	0	0	0	0	0	13	Bacteria;Proteobacteria;Alphaproteobacteria
DENOVO932	0	0	5	1	2	100	Bacteria;Proteobacteria;Gammaproteobacteria
DENOVO933	0	17	4	0	0	0	Bacteria;Proteobacteria;Alphaproteobacteria;Sphingomonadales;Sphingomonadaceae;Sphingomonas
DENOVO934	0	0	0	0	0	12	Bacteria;Actinobacteria;Actinobacteria;Gaiellales;Gaiellaceae;Gaiella
DENOVO935	0	0	0	0	0	9	Bacteria;Proteobacteria;Deltaproteobacteria
DENOVO936	0	4	0	0	5	0	Bacteria;Actinobacteria;Actinobacteria;Actinomycetales;Thermomonosporaceae;Actinoallomurus
DENOVO937	0	2	2	2	4	16	Bacteria;Actinobacteria
DENOVO938	0	2	0	0	7	0	Bacteria;Proteobacteria;Alphaproteobacteria;Rhodospirillales;Acetobacteraceae
DENOVO939	0	0	0	0	11	3	Bacteria;Proteobacteria;Alphaproteobacteria;Rhodospirillales
DENOVO940	0	9	0	0	0	0	Bacteria;Acidobacteria;Acidobacteria_Gp1;Granulicella;Granulicella;Granulicella
DENOVO941	0	0	5	0	1	3	Bacteria
DENOVO942	0	8	0	0	0	0	Bacteria
DENOVO943	7	0	0	0	0	0	Bacteria;Proteobacteria;Betaproteobacteria
DENOVO944	0	0	8	0	0	0	Bacteria;Actinobacteria;Actinobacteria;Actinomycetales;Micromonosporaceae;Dactylosporangium
DENOVO945	0	0	6	0	0	0	Bacteria;Proteobacteria;Deltaproteobacteria;Bdellovibrionales;Bdellovibrionaceae;Vampirovibrio
DENOVO946	0	28	7	0	0	0	Bacteria;Proteobacteria;Alphaproteobacteria;Rhodospirillales;Acetobacteraceae;Belnapia
DENOVO947	0	0	0	0	0	6	Bacteria;Bacteroidetes;Sphingobacteriia;Sphingobacteriales;Chitinophagaceae;Taibaiella
DENOVO948	8	0	0	0	0	0	Bacteria;Actinobacteria;Actinobacteria;Actinomycetales
DENOVO949	0	0	0	0	0	8	Bacteria
DENOVO950	0	49	0	0	0	0	Bacteria;Proteobacteria;Alphaproteobacteria;Rhizobiales
DENOVO951	0	0	0	0	13	1	Bacteria;Proteobacteria;Alphaproteobacteria;Rhodospirillales
DENOVO952	7	0	0	0	0	0	Bacteria;Proteobacteria;Alphaproteobacteria;Rhodobacterales;Rhodobacteraceae;Gemmobacter
DENOVO953	0	10	0	0	0	1	Bacteria
DENOVO954	0	0	0	0	8	0	Bacteria;Proteobacteria;Deltaproteobacteria;Bdellovibrionales;Bdellovibrionaceae;Bdellovibrio
DENOVO955	0	12	0	0	0	0	Bacteria;Actinobacteria;Actinobacteria;Actinomycetales;Microbacteriaceae
DENOVO956	0	4	0	1	4	0	Bacteria;Bacteroidetes;Sphingobacteriia;Sphingobacteriales;Sphingobacteriaceae;Mucilaginibacter
DENOVO957	0	9	3	0	0	0	Bacteria;Acidobacteria;Acidobacteria_Gp1
DENOVO958	0	0	6	0	0	1	Bacteria;Actinobacteria;Actinobacteria;Actinomycetales;Pseudonocardiaceae;Pseudonocardia
DENOVO959	0	0	4	0	0	3	Bacteria;Proteobacteria;Deltaproteobacteria;Myxococcales
DENOVO960	0	0	3	0	0	5	Bacteria
DENOVO961	7	0	0	0	0	0	Bacteria;Proteobacteria;Betaproteobacteria;Burkholderiales;Burkholderiales_incertae_sedis;Aquabacterium
DENOVO962	0	6	0	0	0	0	Bacteria;Proteobacteria;Alphaproteobacteria
DENOVO963	0	13	0	0	0	0	Bacteria;Acidobacteria;Acidobacteria_Gp1
DENOVO964	0	14	0	1	0	0	Bacteria;Planctomycetes;Phycisphaerae;Tepidisphaerales;Tepidisphaeraceae;Tepidisphaera
DENOVO965	0	0	9	0	0	12	Bacteria;Proteobacteria;Alphaproteobacteria;Rhizobiales
DENOVO966	0	0	3	8	0	1	Bacteria;Actinobacteria;Actinobacteria;Actinomycetales;Pseudonocardiaceae
DENOVO967	3	0	5	0	0	0	Bacteria;Proteobacteria;Deltaproteobacteria;Bdellovibrionales;Bdellovibrionaceae;Bdellovibrio
DENOVO968	0	0	0	0	19	2	Bacteria;Actinobacteria;Actinobacteria;Solirubrobacterales;Conexibacteraceae;Conexibacter
DENOVO969	7	0	0	0	0	0	Bacteria;Firmicutes;Bacilli;Bacillales;Paenibacillaceae 1
DENOVO970	0	0	1	0	8	3	Bacteria;Actinobacteria;Actinobacteria;Solirubrobacterales;Conexibacteraceae;Conexibacter
DENOVO971	0	0	0	0	73	1	Bacteria;Acidobacteria;Acidobacteria_Gp1
DENOVO972	0	10	0	0	0	0	Bacteria;Actinobacteria;Actinobacteria;Actinomycetales
DENOVO973	0	10	0	0	0	0	Bacteria;Proteobacteria;Betaproteobacteria;Burkholderiales;Oxalobacteraceae;Noviherbaspirillum
DENOVO974	0	0	8	0	0	0	Bacteria;Bacteroidetes;Sphingobacteriia;Sphingobacteriales;Chitinophagaceae
DENOVO975	0	0	0	28	6	7	Bacteria;Acidobacteria;Acidobacteria_Gp1
DENOVO976	27	0	13	9	22	3	Bacteria;Firmicutes;Bacilli;Bacillales;Paenibacillaceae 1;Cohnella
DENOVO977	0	35	0	0	0	0	Bacteria;Proteobacteria;Betaproteobacteria;Burkholderiales;Burkholderiaceae;Burkholderia
DENOVO978	0	0	0	2	88	1	Bacteria;Proteobacteria;Deltaproteobacteria;Myxococcales;Kofleriaceae;Kofleria
DENOVO979	0	132	0	2	0	2	Bacteria;Acidobacteria;Acidobacteria_Gp1;Terriglobus;Terriglobus;Terriglobus
DENOVO980	0	146	0	0	2	0	Bacteria;Actinobacteria;Actinobacteria;Actinomycetales
DENOVO981	0	0	6	1	0	0	Bacteria
DENOVO982	0	54	0	0	0	0	Bacteria;Actinobacteria;Actinobacteria;Actinomycetales;Nocardioidaceae;Nocardioides
DENOVO983	6	2	0	0	0	0	Bacteria;Proteobacteria;Alphaproteobacteria;Rhodospirillales;Rhodospirillaceae;Skermanella
DENOVO984	0	0	0	0	9	0	Bacteria;Proteobacteria;Gammaproteobacteria;Legionellales;Coxiellaceae;Aquicella
DENOVO985	0	0	0	0	6	0	Bacteria;Proteobacteria;Alphaproteobacteria;Rhodospirillales;Rhodospirillaceae
DENOVO986	30	0	115	6	5	19	Bacteria;Acidobacteria;Acidobacteria_Gp3;Gp3;Gp3;Gp3
DENOVO987	0	0	0	0	8	0	Bacteria;candidate division WPS-2;WPS-2_genera_incertae_sedis;WPS-2_genera_incertae_sedis;WPS-2_genera_incertae_sedis;WPS-2_genera_incertae_sedis
DENOVO988	0	6	0	0	0	0	Bacteria
DENOVO989	0	0	0	0	0	5	Bacteria;Armatimonadetes;Armatimonadia;Armatimonadales;Armatimonadaceae;Armatimonas/Armatimonadetes_gp1
DENOVO990	0	6	0	0	0	0	Bacteria;Bacteroidetes;Cytophagia;Cytophagales
DENOVO991	0	0	12	0	0	0	Bacteria;Proteobacteria;Alphaproteobacteria;Rhizobiales;Rhodobiaceae;Parvibaculum
DENOVO992	0	17	0	0	0	0	Bacteria;Actinobacteria;Actinobacteria;Actinomycetales;Geodermatophilaceae
DENOVO993	48	21	9	0	0	0	Bacteria;Firmicutes;Bacilli;Bacillales;Bacillaceae 1;Bacillus
DENOVO994	0	12	0	1	0	0	Bacteria;Armatimonadetes;Armatimonadia;Armatimonadales;Armatimonadaceae;Armatimonas/Armatimonadetes_gp1
DENOVO995	0	12	1	0	0	0	Bacteria;Proteobacteria;Alphaproteobacteria;Sphingomonadales;Sphingomonadaceae;Sphingobium
DENOVO996	0	0	4	1	2	1	Bacteria
DENOVO997	0	6	0	0	0	0	Bacteria;candidate division WPS-1;WPS-1_genera_incertae_sedis;WPS-1_genera_incertae_sedis;WPS-1_genera_incertae_sedis;WPS-1_genera_incertae_sedis
DENOVO998	0	0	0	0	0	9	Bacteria;candidate division WPS-1;WPS-1_genera_incertae_sedis;WPS-1_genera_incertae_sedis;WPS-1_genera_incertae_sedis;WPS-1_genera_incertae_sedis
DENOVO999	0	13	0	0	0	0	Bacteria;Proteobacteria;Alphaproteobacteria
DENOVO1000	0	0	0	0	0	5	Bacteria
DENOVO1001	0	9	0	0	6	0	Bacteria;Actinobacteria;Actinobacteria;Actinomycetales;Pseudonocardiaceae;Amycolatopsis
DENOVO1002	0	16	0	2	0	0	Bacteria;Bacteroidetes;Sphingobacteriia;Sphingobacteriales;Sphingobacteriaceae
DENOVO1003	0	6	0	0	0	0	Bacteria;Bacteroidetes
DENOVO1004	0	5	0	0	0	0	Bacteria;Bacteroidetes;Sphingobacteriia;Sphingobacteriales;Chitinophagaceae
DENOVO1005	0	10	0	0	0	0	Bacteria;Actinobacteria;Actinobacteria;Actinomycetales;Micromonosporaceae;Actinoplanes
DENOVO1006	0	0	8	0	0	0	Bacteria
DENOVO1007	0	11	0	0	0	0	Bacteria;candidate division WPS-1;WPS-1_genera_incertae_sedis;WPS-1_genera_incertae_sedis;WPS-1_genera_incertae_sedis;WPS-1_genera_incertae_sedis
DENOVO1008	0	0	3	0	0	5	Bacteria;Proteobacteria;Alphaproteobacteria
DENOVO1009	0	9	0	0	0	0	Bacteria;Proteobacteria;Oligoflexia;Oligoflexales;Oligoflexaceae;Oligoflexus
DENOVO1010	0	0	7	0	0	0	Bacteria;Proteobacteria;Deltaproteobacteria;Myxococcales
DENOVO1011	0	0	0	0	0	11	Bacteria;Acidobacteria;Acidobacteria_Gp6;Gp6;Gp6;Gp6
DENOVO1012	0	0	3	0	0	3	Bacteria;Planctomycetes;Planctomycetia;Planctomycetales;Planctomycetaceae
DENOVO1013	0	12	0	0	0	0	Bacteria
DENOVO1014	0	0	0	5	0	2	Bacteria;Planctomycetes;Planctomycetia;Planctomycetales;Planctomycetaceae
DENOVO1015	0	7	0	0	0	0	Bacteria;Bacteroidetes;Cytophagia;Cytophagales;Cytophagaceae;Spirosoma
DENOVO1016	0	1	4	2	0	0	Bacteria;Actinobacteria;Actinobacteria
DENOVO1017	0	8	0	0	0	0	Bacteria;Actinobacteria;Actinobacteria;Actinomycetales;Nocardioidaceae;Nocardioides
DENOVO1018	6	0	0	0	0	2	Bacteria;Firmicutes;Bacilli;Bacillales
DENOVO1019	0	0	0	2	4	0	Bacteria;Armatimonadetes;Armatimonadetes_gp5;Armatimonadetes_gp5;Armatimonadetes_gp5;Armatimonadetes_gp5
DENOVO1020	0	0	7	0	0	0	Bacteria;Chloroflexi;Chloroflexia
DENOVO1021	0	5	0	0	0	0	Bacteria
DENOVO1022	0	0	6	0	0	0	Bacteria;Chloroflexi
DENOVO1023	0	1	10	0	0	0	Bacteria;Actinobacteria;Actinobacteria;Actinomycetales;Microbacteriaceae;Leifsonia
DENOVO1024	0	5	0	0	0	0	Bacteria;Proteobacteria;Alphaproteobacteria;Sphingomonadales;Sphingomonadaceae
DENOVO1025	0	0	2	0	0	5	Bacteria;Chloroflexi
DENOVO1026	7	0	0	0	0	0	Bacteria;Bacteroidetes
DENOVO1027	0	0	0	0	14	0	Bacteria;Proteobacteria;Alphaproteobacteria;Rhodospirillales;Acetobacteraceae
DENOVO1028	0	8	0	0	0	0	Bacteria;Parcubacteria;Parcubacteria_genera_incertae_sedis;Parcubacteria_genera_incertae_sedis;Parcubacteria_genera_incertae_sedis;Parcubacteria_genera_incertae_sedis
DENOVO1029	0	0	0	0	0	8	Bacteria;Proteobacteria;Alphaproteobacteria;Rhodospirillales;Rhodospirillaceae
DENOVO1030	0	25	0	0	0	0	Bacteria;Proteobacteria;Betaproteobacteria;Burkholderiales;Burkholderiaceae;Burkholderia
DENOVO1031	0	8	0	0	0	0	Bacteria;Actinobacteria;Actinobacteria;Actinomycetales
DENOVO1032	8	1	2	0	1	0	Bacteria;Bacteroidetes;Sphingobacteriia;Sphingobacteriales;Chitinophagaceae
DENOVO1033	0	0	0	0	0	5	Bacteria;Candidatus Saccharibacteria;Saccharibacteria_genera_incertae_sedis;Saccharibacteria_genera_incertae_sedis;Saccharibacteria_genera_incertae_sedis;Saccharibacteria_genera_incertae_sedis
DENOVO1034	0	0	0	2	8	0	Bacteria;Proteobacteria;Alphaproteobacteria;Rhodospirillales;Rhodospirillaceae
DENOVO1035	5	0	0	0	0	1	Bacteria;Bacteroidetes;Sphingobacteriia;Sphingobacteriales;Chitinophagaceae
DENOVO1036	0	0	5	0	0	2	Bacteria
DENOVO1037	0	18	0	0	0	0	Bacteria;Verrucomicrobia;Spartobacteria;Spartobacteria_genera_incertae_sedis;Spartobacteria_genera_incertae_sedis;Spartobacteria_genera_incertae_sedis
DENOVO1038	0	0	0	3	17	2	Bacteria;Actinobacteria;Actinobacteria;Actinomycetales;Thermomonosporaceae
DENOVO1039	0	0	0	1	7	0	Bacteria
DENOVO1040	0	0	0	2	6	0	Bacteria
DENOVO1041	0	0	6	0	0	0	Bacteria;Proteobacteria;Alphaproteobacteria;Rhodospirillales;Rhodospirillaceae
DENOVO1042	0	7	0	1	0	0	Bacteria;Planctomycetes;Planctomycetia;Planctomycetales;Planctomycetaceae
DENOVO1043	0	0	0	0	7	0	Bacteria;Verrucomicrobia
DENOVO1044	0	0	6	0	0	0	Bacteria;Proteobacteria;Alphaproteobacteria;Rhodospirillales
DENOVO1045	0	0	0	0	0	7	Bacteria
DENOVO1046	0	0	2	0	81	8	Bacteria;Proteobacteria;Gammaproteobacteria
DENOVO1047	0	6	1	0	0	0	Bacteria;Candidatus Saccharibacteria;Saccharibacteria_genera_incertae_sedis;Saccharibacteria_genera_incertae_sedis;Saccharibacteria_genera_incertae_sedis;Saccharibacteria_genera_incertae_sedis
DENOVO1048	0	0	0	0	5	0	Bacteria;Proteobacteria;Alphaproteobacteria
DENOVO1049	0	0	2	0	2	0	Bacteria;Verrucomicrobia;Opitutae;Opitutales;Opitutaceae;Opitutus
DENOVO1050	0	0	0	0	4	0	Bacteria;Acidobacteria;Acidobacteria_Gp3
DENOVO1051	0	15	0	0	0	0	Bacteria;Verrucomicrobia;Spartobacteria
DENOVO1052	0	7	0	0	0	0	Bacteria;Actinobacteria;Actinobacteria;Solirubrobacterales;Patulibacteraceae;Patulibacter
DENOVO1053	0	11	0	0	0	0	Bacteria;Bacteroidetes;Sphingobacteriia;Sphingobacteriales;Chitinophagaceae;Taibaiella
DENOVO1054	0	0	7	0	0	0	Bacteria;Actinobacteria;Actinobacteria;Actinomycetales
DENOVO1055	0	0	0	0	5	0	Bacteria;candidate division WPS-1;WPS-1_genera_incertae_sedis;WPS-1_genera_incertae_sedis;WPS-1_genera_incertae_sedis;WPS-1_genera_incertae_sedis
DENOVO1056	0	0	11	0	0	0	Bacteria;candidate division WPS-1;WPS-1_genera_incertae_sedis;WPS-1_genera_incertae_sedis;WPS-1_genera_incertae_sedis;WPS-1_genera_incertae_sedis
DENOVO1057	0	16	4	2	1	1	Bacteria;Proteobacteria;Alphaproteobacteria;Rhodospirillales;Acetobacteraceae
DENOVO1058	0	0	2	0	0	5	Bacteria
DENOVO1059	0	7	0	0	0	0	Bacteria;Proteobacteria;Alphaproteobacteria;Rhodobacterales;Rhodobacteraceae;Rubellimicrobium
DENOVO1060	0	28	0	0	0	0	Bacteria;Bacteroidetes;Sphingobacteriia;Sphingobacteriales;Sphingobacteriaceae;Mucilaginibacter
DENOVO1061	0	3	1	5	30	19	Bacteria;Proteobacteria;Alphaproteobacteria;Rhodospirillales;Acetobacteraceae
DENOVO1062	0	0	0	0	7	0	Bacteria;Verrucomicrobia;Subdivision3;Subdivision3_genera_incertae_sedis;Subdivision3_genera_incertae_sedis;Subdivision3_genera_incertae_sedis
DENOVO1063	0	0	12	0	0	0	Bacteria;Actinobacteria;Actinobacteria;Actinomycetales;Microbacteriaceae;Leifsonia
DENOVO1064	0	4	0	0	0	0	Bacteria;Candidatus Saccharibacteria;Saccharibacteria_genera_incertae_sedis;Saccharibacteria_genera_incertae_sedis;Saccharibacteria_genera_incertae_sedis;Saccharibacteria_genera_incertae_sedis
DENOVO1065	0	5	1	0	1	0	Bacteria;Planctomycetes;Planctomycetia;Planctomycetales;Planctomycetaceae;Singulisphaera
DENOVO1066	0	73	4	1	2	0	Bacteria;Acidobacteria;Acidobacteria_Gp3;Gp3;Gp3;Gp3
DENOVO1067	0	9	53	0	1	0	Bacteria;Actinobacteria;Actinobacteria;Actinomycetales
DENOVO1068	0	43	0	2	3	1	Bacteria;Actinobacteria;Actinobacteria;Actinomycetales;Microbacteriaceae
DENOVO1069	0	25	0	1	1	0	Bacteria;Proteobacteria;Alphaproteobacteria;Rhizobiales;Beijerinckiaceae
DENOVO1070	8	0	0	0	0	0	Bacteria;Bacteroidetes
DENOVO1071	0	0	7	0	0	3	Bacteria;Proteobacteria;Alphaproteobacteria;Rhodospirillales;Acetobacteraceae
DENOVO1072	0	0	1	0	11	0	Bacteria;Proteobacteria;Alphaproteobacteria
DENOVO1073	0	0	0	46	14	13	Bacteria;Verrucomicrobia;Spartobacteria
DENOVO1074	0	0	0	0	12	0	Bacteria;Verrucomicrobia
DENOVO1075	0	0	0	0	0	20	Bacteria;Proteobacteria;Alphaproteobacteria;Rhizobiales
DENOVO1076	0	4	0	0	0	0	Bacteria;Actinobacteria;Actinobacteria;Actinomycetales;Nocardioidaceae;Nocardioides
DENOVO1077	0	0	0	4	0	0	Bacteria;Actinobacteria;Actinobacteria;Actinomycetales
DENOVO1078	0	0	0	1	45	0	Bacteria;Planctomycetes;Planctomycetia;Planctomycetales;Planctomycetaceae;Aquisphaera
DENOVO1079	0	0	2	0	0	6	Bacteria;Proteobacteria;Alphaproteobacteria;Rhodospirillales
DENOVO1080	0	5	0	0	0	0	Bacteria;Bacteroidetes;Cytophagia;Cytophagales;Cytophagaceae;Hymenobacter
DENOVO1081	0	0	2	0	0	2	Bacteria
DENOVO1082	0	8	0	0	0	0	Bacteria;Candidatus Saccharibacteria;Saccharibacteria_genera_incertae_sedis;Saccharibacteria_genera_incertae_sedis;Saccharibacteria_genera_incertae_sedis;Saccharibacteria_genera_incertae_sedis
DENOVO1083	0	6	0	0	0	0	Bacteria;Acidobacteria;Acidobacteria_Gp1;Granulicella;Granulicella;Granulicella
DENOVO1084	0	5	0	0	0	0	Bacteria;Proteobacteria;Alphaproteobacteria;Sphingomonadales;Sphingomonadaceae
DENOVO1085	0	21	0	0	0	0	Bacteria;Actinobacteria;Actinobacteria;Actinomycetales
DENOVO1086	0	5	0	0	0	0	Bacteria;Candidatus Saccharibacteria;Saccharibacteria_genera_incertae_sedis;Saccharibacteria_genera_incertae_sedis;Saccharibacteria_genera_incertae_sedis;Saccharibacteria_genera_incertae_sedis
DENOVO1087	0	6	0	0	0	0	Bacteria;Proteobacteria;Alphaproteobacteria;Rhizobiales
DENOVO1088	0	0	6	0	0	1	Bacteria;Parcubacteria;Parcubacteria_genera_incertae_sedis;Parcubacteria_genera_incertae_sedis;Parcubacteria_genera_incertae_sedis;Parcubacteria_genera_incertae_sedis
DENOVO1089	0	0	10	0	1	6	Bacteria;Proteobacteria;Alphaproteobacteria;Rhizobiales;Xanthobacteraceae;Pseudolabrys
DENOVO1090	0	0	0	0	8	0	Bacteria;Actinobacteria;Actinobacteria;Solirubrobacterales;Conexibacteraceae;Conexibacter
DENOVO1091	0	0	7	0	0	0	Bacteria;Proteobacteria;Alphaproteobacteria;Rhodospirillales;Rhodospirillaceae
DENOVO1092	0	4	0	0	0	0	Bacteria;Bacteroidetes;Sphingobacteriia;Sphingobacteriales;Sphingobacteriaceae;Pedobacter
DENOVO1093	0	0	0	4	0	0	Bacteria;Planctomycetes;Planctomycetia;Planctomycetales;Planctomycetaceae
DENOVO1094	0	5	7	3	4	0	Bacteria;Proteobacteria;Alphaproteobacteria;Caulobacterales;Caulobacteraceae
DENOVO1095	0	10	1	0	0	3	Bacteria;Proteobacteria;Alphaproteobacteria;Sphingomonadales;Sphingomonadaceae
DENOVO1096	0	9	0	0	0	0	Bacteria;Actinobacteria;Actinobacteria;Actinomycetales;Nocardioidaceae;Nocardioides
DENOVO1097	0	0	9	1	0	0	Bacteria;Proteobacteria;Alphaproteobacteria;Rhodospirillales;Rhodospirillaceae;Telmatospirillum
DENOVO1098	0	58	0	0	0	0	Bacteria;Proteobacteria;Alphaproteobacteria;Rhizobiales
DENOVO1099	0	0	0	0	22	0	Bacteria
DENOVO1100	0	4	0	0	0	0	Bacteria;Proteobacteria
DENOVO1101	0	0	57	1	0	12	Bacteria;Proteobacteria;Alphaproteobacteria;Rhodospirillales;Acetobacteraceae
DENOVO1102	0	8	0	0	0	0	Bacteria;Proteobacteria
DENOVO1103	0	0	2	0	0	2	Bacteria;Proteobacteria;Deltaproteobacteria;Bdellovibrionales;Bdellovibrionaceae;Vampirovibrio
DENOVO1104	0	4	0	0	0	0	Bacteria;Armatimonadetes;Armatimonadia;Armatimonadales;Armatimonadaceae;Armatimonas/Armatimonadetes_gp1
DENOVO1105	0	12	0	0	0	0	Bacteria;Actinobacteria;Actinobacteria;Actinomycetales;Motilibacter;Motilibacter
DENOVO1106	0	13	0	0	1	0	Bacteria;Proteobacteria;Deltaproteobacteria;Myxococcales;Labilitrichaceae;Labilithrix
DENOVO1107	0	0	0	2	1	3	Bacteria;Candidatus Saccharibacteria;Saccharibacteria_genera_incertae_sedis;Saccharibacteria_genera_incertae_sedis;Saccharibacteria_genera_incertae_sedis;Saccharibacteria_genera_incertae_sedis
DENOVO1108	0	0	3	4	2	0	Bacteria;Proteobacteria;Alphaproteobacteria;Rhizobiales;Roseiarcaceae;Roseiarcus
DENOVO1109	0	6	0	0	0	0	Bacteria;Proteobacteria;Alphaproteobacteria;Rhizobiales
DENOVO1110	0	0	4	8	3	0	Bacteria;Proteobacteria;Alphaproteobacteria;Rhodospirillales;Rhodospirillaceae
DENOVO1111	0	10	0	0	0	0	Bacteria;Actinobacteria;Actinobacteria;Actinomycetales;Microbacteriaceae
DENOVO1112	0	0	4	0	0	0	Bacteria;Planctomycetes;Planctomycetia;Planctomycetales;Planctomycetaceae
DENOVO1113	0	4	0	0	0	0	Bacteria;Bacteroidetes;Sphingobacteriia;Sphingobacteriales;Chitinophagaceae
DENOVO1114	0	0	14	0	0	6	Bacteria;Proteobacteria;Alphaproteobacteria;Rhizobiales
DENOVO1115	0	4	0	0	0	0	Bacteria;Armatimonadetes;Armatimonadia;Armatimonadales;Armatimonadaceae;Armatimonas/Armatimonadetes_gp1
DENOVO1116	0	0	6	0	0	0	Bacteria;Chloroflexi
DENOVO1117	0	23	0	0	0	0	Bacteria;Proteobacteria;Alphaproteobacteria;Rhizobiales;Methylobacteriaceae;Methylobacterium
DENOVO1118	0	18	0	0	0	0	Bacteria;Verrucomicrobia;Spartobacteria;Spartobacteria_genera_incertae_sedis;Spartobacteria_genera_incertae_sedis;Spartobacteria_genera_incertae_sedis
DENOVO1119	0	5	0	0	0	0	Bacteria;Proteobacteria;Alphaproteobacteria
DENOVO1120	0	0	0	3	2	0	Bacteria;Proteobacteria;Deltaproteobacteria
DENOVO1121	0	5	0	0	0	0	Bacteria;Proteobacteria;Gammaproteobacteria;Enterobacteriales;Enterobacteriaceae;Kosakonia
DENOVO1122	0	0	0	0	0	5	Bacteria;Bacteroidetes;Sphingobacteriia;Sphingobacteriales;Chitinophagaceae
DENOVO1123	0	0	0	1	82	0	Bacteria;Proteobacteria;Alphaproteobacteria;Rhizobiales
DENOVO1124	0	0	0	1	4	0	Bacteria;Proteobacteria;Gammaproteobacteria;Legionellales;Legionellaceae;Legionella
DENOVO1125	4	0	0	0	0	0	Bacteria;Proteobacteria;Gammaproteobacteria;Xanthomonadales;Xanthomonadaceae;Stenotrophomonas
DENOVO1126	0	4	0	0	5	1	Bacteria;Acidobacteria;Acidobacteria_Gp1
DENOVO1127	0	0	6	0	0	0	Bacteria;Proteobacteria;Alphaproteobacteria;Rhodospirillales
DENOVO1128	0	14	0	0	0	0	Bacteria;Acidobacteria;Acidobacteria_Gp1
DENOVO1129	0	10	0	0	0	0	Bacteria;Actinobacteria;Actinobacteria;Actinomycetales;Intrasporangiaceae
DENOVO1130	0	7	0	0	3	1	Bacteria;Planctomycetes;Planctomycetia;Planctomycetales;Planctomycetaceae;Aquisphaera
DENOVO1131	0	4	0	0	0	0	Bacteria;Proteobacteria;Deltaproteobacteria;Myxococcales;Cystobacteraceae;Cystobacter
DENOVO1132	0	0	6	0	0	0	Bacteria;Actinobacteria;Actinobacteria;Actinomycetales;Microbacteriaceae
DENOVO1133	0	23	0	0	0	0	Bacteria;Proteobacteria;Alphaproteobacteria;Sphingomonadales;Sphingomonadaceae
DENOVO1134	0	0	14	0	0	1	Bacteria;Actinobacteria;Actinobacteria;Actinomycetales;Microbacteriaceae
DENOVO1135	0	0	0	5	0	0	Bacteria;Proteobacteria;Gammaproteobacteria;Xanthomonadales;Xanthomonadaceae
DENOVO1136	0	0	0	0	23	16	Bacteria;Acidobacteria;Acidobacteria_Gp3;Gp3;Gp3;Gp3
DENOVO1137	0	8	0	0	0	0	Bacteria;Actinobacteria;Actinobacteria;Actinomycetales;Bogoriellaceae;Georgenia
DENOVO1138	8	0	0	19	132	0	Bacteria;Actinobacteria;Actinobacteria;Actinomycetales
DENOVO1139	0	0	3	0	0	5	Bacteria;Proteobacteria;Alphaproteobacteria
DENOVO1140	0	5	0	0	0	0	Bacteria;Proteobacteria;Alphaproteobacteria
DENOVO1141	0	0	0	0	15	0	Bacteria;Chloroflexi;Ktedonobacteria;Ktedonobacterales;Ktedonobacteraceae;Ktedonobacter
DENOVO1142	0	0	0	0	0	4	Bacteria;Bacteroidetes;Sphingobacteriia;Sphingobacteriales;Chitinophagaceae
DENOVO1143	0	0	4	0	0	0	Bacteria;Proteobacteria;Alphaproteobacteria
DENOVO1144	14	0	4	4	9	11	Bacteria;Proteobacteria;Alphaproteobacteria;Rhodospirillales
DENOVO1145	0	0	13	0	0	21	Bacteria;Proteobacteria;Alphaproteobacteria;Rhizobiales
DENOVO1146	0	0	0	0	2	2	Bacteria;Proteobacteria;Alphaproteobacteria;Rhodospirillales
DENOVO1147	0	0	0	6	0	0	Bacteria
DENOVO1148	0	0	0	2	2	0	Bacteria;Proteobacteria;Alphaproteobacteria;Rhizobiales
DENOVO1149	0	14	0	1	0	0	Bacteria;Actinobacteria;Actinobacteria;Actinomycetales;Geodermatophilaceae;Geodermatophilus
DENOVO1150	0	0	0	5	0	0	Bacteria;Verrucomicrobia
DENOVO1151	0	22	0	0	0	0	Bacteria;Candidatus Saccharibacteria;Saccharibacteria_genera_incertae_sedis;Saccharibacteria_genera_incertae_sedis;Saccharibacteria_genera_incertae_sedis;Saccharibacteria_genera_incertae_sedis
DENOVO1152	0	4	0	0	0	0	Bacteria;Bacteroidetes;Sphingobacteriia;Sphingobacteriales;Sphingobacteriaceae;Mucilaginibacter
DENOVO1153	0	4	0	0	0	0	Bacteria;Candidatus Saccharibacteria;Saccharibacteria_genera_incertae_sedis;Saccharibacteria_genera_incertae_sedis;Saccharibacteria_genera_incertae_sedis;Saccharibacteria_genera_incertae_sedis
DENOVO1154	0	5	0	0	0	0	Bacteria;Acidobacteria;Acidobacteria_Gp1
DENOVO1155	0	0	0	0	0	5	Bacteria;Proteobacteria;Deltaproteobacteria;Myxococcales;Polyangiaceae
DENOVO1156	0	29	0	0	0	0	Bacteria;Acidobacteria;Acidobacteria_Gp1;Terriglobus;Terriglobus;Terriglobus
DENOVO1157	0	5	0	0	0	0	Bacteria;Bacteroidetes;Cytophagia;Cytophagales;Cytophagaceae
DENOVO1158	0	0	4	0	0	0	Bacteria;Proteobacteria;Alphaproteobacteria;Rhizobiales;Hyphomicrobiaceae;Blastochloris
DENOVO1159	0	0	2	1	95	2	Bacteria;Verrucomicrobia;Opitutae;Opitutales;Opitutaceae;Opitutus
DENOVO1160	0	0	0	0	0	4	Bacteria;Actinobacteria;Actinobacteria;Actinomycetales;Thermomonosporaceae
DENOVO1161	0	6	0	0	2	0	Bacteria;Acidobacteria;Acidobacteria_Gp3;Gp3;Gp3;Gp3
DENOVO1162	0	7	0	0	0	0	Bacteria;Candidatus Saccharibacteria;Saccharibacteria_genera_incertae_sedis;Saccharibacteria_genera_incertae_sedis;Saccharibacteria_genera_incertae_sedis;Saccharibacteria_genera_incertae_sedis
DENOVO1163	0	69	0	0	0	0	Bacteria;Actinobacteria;Actinobacteria;Actinomycetales
DENOVO1164	0	4	0	0	0	0	Bacteria;Bacteroidetes;Sphingobacteriia;Sphingobacteriales;Chitinophagaceae;Segetibacter
DENOVO1165	0	16	0	0	1	0	Bacteria;Actinobacteria;Actinobacteria;Actinomycetales
DENOVO1166	0	73	0	0	0	0	Bacteria;Armatimonadetes
DENOVO1167	0	12	0	0	0	0	Bacteria;Proteobacteria;Alphaproteobacteria;Sphingomonadales;Sphingomonadaceae
DENOVO1168	0	0	3	1	0	243	Bacteria;Verrucomicrobia;Subdivision3;Subdivision3_genera_incertae_sedis;Subdivision3_genera_incertae_sedis;Subdivision3_genera_incertae_sedis
DENOVO1169	0	4	0	0	4	0	Bacteria;Actinobacteria;Actinobacteria;Solirubrobacterales
DENOVO1170	0	5	0	0	0	0	Bacteria;Candidatus Saccharibacteria;Saccharibacteria_genera_incertae_sedis;Saccharibacteria_genera_incertae_sedis;Saccharibacteria_genera_incertae_sedis;Saccharibacteria_genera_incertae_sedis
DENOVO1171	0	3	4	0	0	0	Bacteria;Firmicutes;Bacilli;Bacillales;Bacillaceae 1;Bacillus
DENOVO1172	0	2	4	0	0	0	Bacteria;Proteobacteria;Alphaproteobacteria;Rhizobiales;Rhizobiaceae;Kaistia
DENOVO1173	0	4	0	0	0	0	Bacteria;Bacteroidetes;Sphingobacteriia;Sphingobacteriales;Sphingobacteriaceae;Mucilaginibacter
DENOVO1174	0	0	0	0	0	5	Bacteria
DENOVO1175	0	0	0	2	0	5	Bacteria;Candidatus Saccharibacteria;Saccharibacteria_genera_incertae_sedis;Saccharibacteria_genera_incertae_sedis;Saccharibacteria_genera_incertae_sedis;Saccharibacteria_genera_incertae_sedis
DENOVO1176	0	0	5	0	0	1	Bacteria;Planctomycetes;Planctomycetia;Planctomycetales;Planctomycetaceae;Planctomicrobium
DENOVO1177	0	6	0	0	0	0	Bacteria;Planctomycetes;Planctomycetia;Planctomycetales;Planctomycetaceae
DENOVO1178	0	4	0	0	0	0	Bacteria;Proteobacteria
DENOVO1179	0	0	0	0	4	0	Bacteria;Armatimonadetes;Armatimonadia;Armatimonadales;Armatimonadaceae;Armatimonas/Armatimonadetes_gp1
DENOVO1180	0	0	0	0	0	6	Bacteria
DENOVO1181	0	3	0	0	0	0	Bacteria;Proteobacteria;Alphaproteobacteria;Rhodospirillales;Acetobacteraceae
DENOVO1182	0	0	0	0	0	9	Bacteria;Actinobacteria;Actinobacteria;Actinomycetales
DENOVO1183	0	0	4	0	0	0	Bacteria;Verrucomicrobia
DENOVO1184	0	3	0	0	0	0	Bacteria;Bacteroidetes;Sphingobacteriia;Sphingobacteriales;Sphingobacteriaceae;Mucilaginibacter
DENOVO1185	4	0	0	0	0	0	Bacteria;Proteobacteria;Deltaproteobacteria;Bdellovibrionales;Bdellovibrionaceae;Vampirovibrio
DENOVO1186	0	0	3	0	0	0	Bacteria;Gemmatimonadetes;Gemmatimonadetes;Gemmatimonadales;Gemmatimonadaceae;Gemmatimonas
DENOVO1187	0	0	0	0	0	3	Bacteria;Proteobacteria;Alphaproteobacteria;Rhizobiales
DENOVO1188	0	0	17	0	0	0	Bacteria;Proteobacteria;Alphaproteobacteria;Rhizobiales
DENOVO1189	0	3	0	0	0	0	Bacteria;Bacteroidetes;Cytophagia;Cytophagales
DENOVO1190	0	0	0	0	0	4	Bacteria;Actinobacteria;Actinobacteria;Actinomycetales
DENOVO1191	0	5	0	0	0	0	Bacteria;Proteobacteria;Alphaproteobacteria;Sphingomonadales;Sphingomonadaceae
DENOVO1192	0	0	3	0	0	0	Bacteria;Proteobacteria;Gammaproteobacteria
DENOVO1193	0	3	0	0	0	0	Bacteria;Bacteroidetes;Cytophagia;Cytophagales
DENOVO1194	0	0	3	0	0	0	Bacteria;Proteobacteria
DENOVO1195	0	0	0	0	4	0	Bacteria;Proteobacteria;Alphaproteobacteria
DENOVO1196	0	0	0	0	0	3	Bacteria;Actinobacteria;Actinobacteria;Gaiellales;Gaiellaceae;Gaiella
DENOVO1197	0	0	0	0	0	3	Bacteria;Acidobacteria;Acidobacteria_Gp6;Gp6;Gp6;Gp6
DENOVO1198	0	5	7	0	0	0	Bacteria;Proteobacteria;Betaproteobacteria;Burkholderiales;Alcaligenaceae
DENOVO1199	0	0	0	3	5	0	Bacteria;Actinobacteria;Actinobacteria;Actinomycetales
DENOVO1200	0	6	0	0	0	0	Bacteria;Actinobacteria;Actinobacteria
DENOVO1201	0	3	0	0	0	0	Bacteria;Bacteroidetes;Cytophagia;Cytophagales;Cytophagaceae;Larkinella
DENOVO1202	0	0	0	0	3	0	Bacteria;Firmicutes;Bacilli;Bacillales;Alicyclobacillaceae;Alicyclobacillus
DENOVO1203	0	0	4	0	0	0	Bacteria;Proteobacteria;Alphaproteobacteria
DENOVO1204	0	0	0	0	0	3	Bacteria
DENOVO1205	0	0	6	0	0	0	Bacteria;Armatimonadetes
DENOVO1206	1	1	2	0	0	0	Bacteria;Actinobacteria;Actinobacteria;Actinomycetales;Micromonosporaceae
DENOVO1207	0	0	0	3	0	0	Bacteria;Candidatus Saccharibacteria;Saccharibacteria_genera_incertae_sedis;Saccharibacteria_genera_incertae_sedis;Saccharibacteria_genera_incertae_sedis;Saccharibacteria_genera_incertae_sedis
DENOVO1208	0	0	0	0	0	4	Bacteria;Proteobacteria;Alphaproteobacteria
DENOVO1209	0	0	0	0	3	0	Bacteria;Actinobacteria;Actinobacteria;Actinomycetales
DENOVO1210	0	0	0	1	4	0	Bacteria;Proteobacteria;Alphaproteobacteria;Rhodospirillales;Acetobacteraceae
DENOVO1211	0	0	0	7	1	0	Bacteria;Actinobacteria;Actinobacteria;Actinomycetales;Thermomonosporaceae;Actinocorallia
DENOVO1212	0	0	4	0	0	0	Bacteria;Candidatus Saccharibacteria;Saccharibacteria_genera_incertae_sedis;Saccharibacteria_genera_incertae_sedis;Saccharibacteria_genera_incertae_sedis;Saccharibacteria_genera_incertae_sedis
DENOVO1213	0	0	0	6	0	1	Bacteria;Actinobacteria;Actinobacteria;Actinomycetales;Pseudonocardiaceae
DENOVO1214	0	3	0	0	0	0	Bacteria;Actinobacteria;Actinobacteria;Actinomycetales
DENOVO1215	0	0	3	0	0	0	Bacteria;Proteobacteria;Alphaproteobacteria;Rhodospirillales
DENOVO1216	0	3	0	0	0	0	Bacteria
DENOVO1217	0	0	3	0	0	0	Bacteria;Planctomycetes;Planctomycetia;Planctomycetales;Planctomycetaceae;Gemmata
DENOVO1218	0	0	5	0	0	0	Bacteria;Bacteroidetes;Cytophagia;Cytophagales
DENOVO1219	0	3	0	0	0	0	Bacteria
DENOVO1220	0	0	0	0	3	0	Bacteria;Acidobacteria;Acidobacteria_Gp2;Gp2;Gp2;Gp2
DENOVO1221	0	0	0	0	3	0	Bacteria;Proteobacteria;Gammaproteobacteria
DENOVO1222	0	0	0	0	0	3	Bacteria;Proteobacteria;Alphaproteobacteria;Rhizobiales
DENOVO1223	0	3	0	0	0	0	Bacteria;Proteobacteria;Alphaproteobacteria;Rhizobiales
DENOVO1224	0	7	0	0	0	0	Bacteria;Proteobacteria;Deltaproteobacteria;Myxococcales
DENOVO1225	0	3	0	0	0	0	Bacteria;Proteobacteria;Alphaproteobacteria;Rhodospirillales;Acetobacteraceae
DENOVO1226	0	8	0	0	0	0	Bacteria
DENOVO1227	0	4	0	0	0	0	Bacteria;Bacteroidetes;Sphingobacteriia;Sphingobacteriales;Chitinophagaceae;Chitinophaga
DENOVO1228	0	3	0	0	0	0	Bacteria;Proteobacteria;Alphaproteobacteria
DENOVO1229	0	0	0	3	0	0	Bacteria;Chlamydiae;Chlamydiia;Chlamydiales;Simkaniaceae;Simkania
DENOVO1230	0	0	0	0	6	0	Bacteria;Proteobacteria;Alphaproteobacteria;Rhodospirillales;Acetobacteraceae
DENOVO1231	0	0	0	0	0	3	Bacteria;Armatimonadetes;Armatimonadetes_gp5;Armatimonadetes_gp5;Armatimonadetes_gp5;Armatimonadetes_gp5
DENOVO1232	0	0	0	0	3	0	Bacteria;Actinobacteria;Actinobacteria;Actinomycetales
DENOVO1233	0	0	4	0	0	0	Bacteria;Bacteroidetes;Sphingobacteriia;Sphingobacteriales;Chitinophagaceae;Chitinophaga
DENOVO1234	0	0	0	0	0	4	Bacteria;Proteobacteria;Alphaproteobacteria
DENOVO1235	4	0	0	0	0	0	Bacteria;Firmicutes;Clostridia;Clostridiales;Ruminococcaceae
DENOVO1236	0	0	3	0	0	0	Bacteria;Proteobacteria;Deltaproteobacteria;Bdellovibrionales;Bdellovibrionaceae;Vampirovibrio
DENOVO1237	0	4	0	0	0	0	Bacteria;Chloroflexi;Thermomicrobia;Sphaerobacterales;Sphaerobacteraceae
DENOVO1238	0	0	5	0	2	2	Bacteria;Proteobacteria;Alphaproteobacteria
DENOVO1239	3	0	0	0	0	0	Bacteria;Bacteroidetes
DENOVO1240	0	3	0	0	0	0	Bacteria
DENOVO1241	0	0	0	1	0	2	Bacteria;Planctomycetes;Planctomycetia;Planctomycetales;Planctomycetaceae
DENOVO1242	0	0	0	0	4	0	Bacteria;Actinobacteria;Actinobacteria;Actinomycetales
DENOVO1243	0	0	0	2	2	0	Bacteria;Planctomycetes;Planctomycetia;Planctomycetales;Planctomycetaceae
DENOVO1244	0	0	0	3	0	1	Bacteria;Candidatus Saccharibacteria;Saccharibacteria_genera_incertae_sedis;Saccharibacteria_genera_incertae_sedis;Saccharibacteria_genera_incertae_sedis;Saccharibacteria_genera_incertae_sedis
DENOVO1245	0	3	1	0	0	0	Bacteria;Candidatus Saccharibacteria;Saccharibacteria_genera_incertae_sedis;Saccharibacteria_genera_incertae_sedis;Saccharibacteria_genera_incertae_sedis;Saccharibacteria_genera_incertae_sedis
DENOVO1246	0	3	0	0	0	0	Bacteria;candidate division WPS-1;WPS-1_genera_incertae_sedis;WPS-1_genera_incertae_sedis;WPS-1_genera_incertae_sedis;WPS-1_genera_incertae_sedis
DENOVO1247	0	3	0	0	0	0	Bacteria;Proteobacteria;Deltaproteobacteria;Bdellovibrionales;Bdellovibrionaceae;Bdellovibrio
DENOVO1248	0	3	0	0	0	0	Bacteria;Proteobacteria;Deltaproteobacteria
DENOVO1249	0	0	3	0	0	0	Bacteria
DENOVO1250	0	0	3	0	0	0	Bacteria;Actinobacteria;Actinobacteria;Actinomycetales;Pseudonocardiaceae;Pseudonocardia
DENOVO1251	0	0	3	0	0	0	Bacteria
DENOVO1252	0	0	3	0	0	0	Bacteria;Proteobacteria;Alphaproteobacteria;Rhizobiales
DENOVO1253	0	0	3	0	0	0	Bacteria;Acidobacteria;Acidobacteria_Gp1
DENOVO1254	0	0	0	1	2	1	Bacteria
DENOVO1255	0	3	0	0	0	0	Bacteria;Planctomycetes;Planctomycetia;Planctomycetales;Planctomycetaceae
DENOVO1256	0	0	3	0	0	0	Bacteria;Proteobacteria;Alphaproteobacteria
DENOVO1257	0	0	6	0	0	0	Bacteria;Armatimonadetes;Armatimonadia;Armatimonadales;Armatimonadaceae;Armatimonas/Armatimonadetes_gp1
DENOVO1258	0	4	0	0	0	0	Bacteria;Actinobacteria;Actinobacteria;Actinomycetales
DENOVO1259	0	3	0	0	0	0	Bacteria;Proteobacteria;Alphaproteobacteria;Sphingomonadales;Sphingomonadaceae
DENOVO1260	0	0	0	0	0	9	Bacteria;Proteobacteria;Alphaproteobacteria;Rhizobiales
DENOVO1261	0	0	0	0	2	2	Bacteria;Planctomycetes;Planctomycetia;Planctomycetales;Planctomycetaceae
DENOVO1262	0	5	0	0	0	0	Bacteria;Actinobacteria;Actinobacteria;Actinomycetales
DENOVO1263	0	0	5	0	0	5	Bacteria;candidate division WPS-1;WPS-1_genera_incertae_sedis;WPS-1_genera_incertae_sedis;WPS-1_genera_incertae_sedis;WPS-1_genera_incertae_sedis
DENOVO1264	0	0	0	0	3	0	Bacteria;Proteobacteria
DENOVO1265	0	1	2	0	0	0	Bacteria;Candidatus Saccharibacteria;Saccharibacteria_genera_incertae_sedis;Saccharibacteria_genera_incertae_sedis;Saccharibacteria_genera_incertae_sedis;Saccharibacteria_genera_incertae_sedis
DENOVO1266	0	5	0	0	0	0	Bacteria;Proteobacteria;Alphaproteobacteria;Rhodospirillales
DENOVO1267	0	0	0	2	4	0	Bacteria;Bacteroidetes;Sphingobacteriia;Sphingobacteriales;Sphingobacteriaceae;Mucilaginibacter
DENOVO1268	0	3	0	0	0	0	Bacteria;Proteobacteria
DENOVO1269	0	44	2	0	0	0	Bacteria;Proteobacteria;Deltaproteobacteria;Myxococcales;Labilitrichaceae;Labilithrix
DENOVO1270	0	0	0	0	0	3	Bacteria;Acidobacteria;Acidobacteria_Gp1;Acidipila;Acidipila;Acidipila
DENOVO1271	0	0	3	0	0	0	Bacteria
DENOVO1272	0	0	3	0	0	0	Bacteria;Proteobacteria;Deltaproteobacteria;Myxococcales
DENOVO1273	0	5	0	0	0	0	Bacteria;Chloroflexi;Chloroflexia;Kallotenuales;Kallotenuaceae;Kallotenue
DENOVO1274	0	4	0	0	0	0	Bacteria;Bacteroidetes;Flavobacteriia;Flavobacteriales;Cryomorphaceae;Fluviicola
DENOVO1275	0	0	5	0	0	1	Bacteria;Candidatus Saccharibacteria;Saccharibacteria_genera_incertae_sedis;Saccharibacteria_genera_incertae_sedis;Saccharibacteria_genera_incertae_sedis;Saccharibacteria_genera_incertae_sedis
DENOVO1276	0	0	5	0	3	1	Bacteria;Proteobacteria;Alphaproteobacteria;Caulobacterales;Caulobacteraceae;Phenylobacterium
DENOVO1277	0	0	3	0	0	0	Bacteria;Proteobacteria
DENOVO1278	0	3	0	0	0	0	Bacteria;Proteobacteria;Deltaproteobacteria;Myxococcales;Cystobacteraceae;Cystobacter
DENOVO1279	0	0	3	0	0	0	Bacteria;Candidatus Saccharibacteria;Saccharibacteria_genera_incertae_sedis;Saccharibacteria_genera_incertae_sedis;Saccharibacteria_genera_incertae_sedis;Saccharibacteria_genera_incertae_sedis
DENOVO1280	0	8	0	0	0	0	Bacteria;Bacteroidetes;Sphingobacteriia;Sphingobacteriales;Chitinophagaceae
DENOVO1281	0	0	0	3	0	0	Bacteria;Acidobacteria;Acidobacteria_Gp3
DENOVO1282	0	0	3	0	0	0	Bacteria;Acidobacteria;Acidobacteria_Gp1
DENOVO1283	0	4	0	0	1	0	Bacteria;Acidobacteria;Acidobacteria_Gp1
DENOVO1284	0	0	0	3	0	0	Bacteria;Proteobacteria;Gammaproteobacteria;Xanthomonadales;Xanthomonadaceae;Mizugakiibacter
DENOVO1285	0	15	0	0	0	0	Bacteria;Acidobacteria;Acidobacteria_Gp1;Granulicella;Granulicella;Granulicella
DENOVO1286	0	0	2	0	0	0	Bacteria;Proteobacteria;Alphaproteobacteria
DENOVO1287	0	0	5	0	0	1	Bacteria;Proteobacteria;Alphaproteobacteria;Rhizobiales;Hyphomicrobiaceae
DENOVO1288	2	119	0	0	0	0	Bacteria;Actinobacteria;Actinobacteria;Actinomycetales;Microbacteriaceae
DENOVO1289	0	0	0	0	0	3	Bacteria;Proteobacteria;Alphaproteobacteria;Rhizobiales
DENOVO1290	0	0	0	0	2	0	Bacteria;Proteobacteria;Alphaproteobacteria
DENOVO1291	0	3	0	0	0	0	Bacteria;Proteobacteria;Alphaproteobacteria
DENOVO1292	0	0	0	0	0	20	Bacteria
DENOVO1293	0	0	0	0	4	0	Bacteria;Planctomycetes;Planctomycetia;Planctomycetales;Planctomycetaceae;Aquisphaera
DENOVO1294	0	0	0	0	2	0	Bacteria;Proteobacteria;Alphaproteobacteria;Rhizobiales
DENOVO1295	0	0	0	2	0	15	Bacteria;Proteobacteria;Gammaproteobacteria
DENOVO1296	0	5	0	0	0	0	Bacteria;Actinobacteria;Actinobacteria;Actinomycetales;Pseudonocardiaceae;Saccharomonospora
DENOVO1297	0	0	0	0	0	20	Bacteria;Verrucomicrobia;Subdivision3;Subdivision3_genera_incertae_sedis;Subdivision3_genera_incertae_sedis;Subdivision3_genera_incertae_sedis
DENOVO1298	0	2	0	0	0	0	Bacteria;Proteobacteria;Alphaproteobacteria
DENOVO1299	0	2	0	0	0	0	Bacteria;Actinobacteria;Actinobacteria;Actinomycetales
DENOVO1300	0	0	2	0	0	0	Bacteria
DENOVO1301	0	0	11	0	0	0	Bacteria;Actinobacteria;Actinobacteria;Actinomycetales;Nocardioidaceae
DENOVO1302	0	0	0	0	0	2	Bacteria;Proteobacteria;Alphaproteobacteria;Rhodospirillales;Rhodospirillaceae;Inquilinus
DENOVO1303	0	0	4	0	0	0	Bacteria;Proteobacteria;Alphaproteobacteria;Rhizobiales
DENOVO1304	0	0	0	0	0	2	Bacteria
DENOVO1305	0	0	3	0	0	0	Bacteria;Bacteroidetes;Cytophagia;Cytophagales;Chryseolinea;Chryseolinea
DENOVO1306	0	0	0	0	0	2	Bacteria;Chlamydiae;Chlamydiia;Chlamydiales;Parachlamydiaceae
DENOVO1307	0	2	0	0	0	0	Bacteria;Proteobacteria
DENOVO1308	0	0	4	0	0	2	Bacteria
DENOVO1309	0	5	0	0	0	0	Bacteria;Proteobacteria;Alphaproteobacteria;Rhizobiales
DENOVO1310	0	18	0	0	0	0	Bacteria;Verrucomicrobia;Spartobacteria
DENOVO1311	0	3	0	0	0	0	Bacteria;Actinobacteria;Actinobacteria;Actinomycetales
DENOVO1312	0	4	0	0	0	0	Bacteria;Proteobacteria;Alphaproteobacteria
DENOVO1313	0	0	3	0	0	0	Bacteria;Proteobacteria;Alphaproteobacteria;Rhizobiales
DENOVO1314	0	7	0	0	0	0	Bacteria;Actinobacteria;Actinobacteria;Actinomycetales
DENOVO1315	0	0	0	0	3	0	Bacteria;Chlamydiae;Chlamydiia;Chlamydiales
DENOVO1316	0	8	0	0	0	0	Bacteria;Proteobacteria;Betaproteobacteria;Burkholderiales
DENOVO1317	0	0	0	0	0	2	Bacteria;Proteobacteria;Alphaproteobacteria
DENOVO1318	0	10	0	0	0	0	Bacteria;Proteobacteria;Alphaproteobacteria;Rhizobiales
DENOVO1319	0	3	0	0	0	0	Bacteria;Actinobacteria;Actinobacteria;Actinomycetales;Microbacteriaceae
DENOVO1320	0	0	3	0	0	0	Bacteria;Proteobacteria;Gammaproteobacteria;Xanthomonadales;Xanthomonadaceae;Rudaea
DENOVO1321	0	0	0	0	2	0	Bacteria;Verrucomicrobia;Spartobacteria
DENOVO1322	0	0	0	0	2	0	Bacteria;Verrucomicrobia
DENOVO1323	0	0	4	0	0	0	Bacteria;Acidobacteria;Acidobacteria_Gp1
DENOVO1324	0	0	2	0	1	0	Bacteria;Acidobacteria;Acidobacteria_Gp1
DENOVO1325	0	1	3	0	0	0	Bacteria;Bacteroidetes;Cytophagia;Cytophagales;Cytophagaceae;Spirosoma
DENOVO1326	0	0	5	0	0	2	Bacteria;Proteobacteria;Alphaproteobacteria;Rhizobiales
DENOVO1327	8	0	0	0	0	0	Bacteria
DENOVO1328	0	0	0	0	2	0	Bacteria;Proteobacteria;Alphaproteobacteria;Rhizobiales
DENOVO1329	0	0	0	0	2	0	Bacteria;Acidobacteria;Acidobacteria_Gp1
DENOVO1330	3	0	0	0	0	0	Bacteria;Actinobacteria;Actinobacteria;Actinomycetales;Corynebacteriaceae;Turicella
DENOVO1331	0	0	2	0	0	0	Bacteria;candidate division WPS-1;WPS-1_genera_incertae_sedis;WPS-1_genera_incertae_sedis;WPS-1_genera_incertae_sedis;WPS-1_genera_incertae_sedis
DENOVO1332	5	11	7	3	10	0	Bacteria;Acidobacteria;Acidobacteria_Gp1
DENOVO1333	0	0	3	0	0	1	Bacteria;Proteobacteria;Alphaproteobacteria
DENOVO1334	0	4	0	0	0	0	Bacteria;Actinobacteria;Actinobacteria;Actinomycetales;Microbacteriaceae
DENOVO1335	0	0	0	0	0	2	Bacteria;Proteobacteria;Deltaproteobacteria;Bdellovibrionales;Bdellovibrionaceae;Bdellovibrio
DENOVO1336	0	13	0	0	0	0	Bacteria;Proteobacteria;Alphaproteobacteria;Sphingomonadales;Sphingomonadaceae
DENOVO1337	0	3	0	0	0	0	Bacteria;Proteobacteria;Alphaproteobacteria
DENOVO1338	0	0	2	0	0	0	Bacteria;Proteobacteria
DENOVO1339	0	0	2	0	0	0	Bacteria;Firmicutes;Bacilli;Bacillales;Paenibacillaceae 1;Brevibacillus
DENOVO1340	0	0	0	0	2	0	Bacteria;Planctomycetes;Planctomycetia;Planctomycetales;Planctomycetaceae;Schlesneria
DENOVO1341	0	3	0	0	0	0	Bacteria;Bacteroidetes;Sphingobacteriia;Sphingobacteriales;Chitinophagaceae;Parafilimonas
DENOVO1342	0	0	0	0	2	0	Bacteria;candidate division WPS-2;WPS-2_genera_incertae_sedis;WPS-2_genera_incertae_sedis;WPS-2_genera_incertae_sedis;WPS-2_genera_incertae_sedis
DENOVO1343	0	0	0	0	0	3	Bacteria
DENOVO1344	0	2	0	0	0	0	Bacteria;Proteobacteria;Alphaproteobacteria
DENOVO1345	0	0	3	0	0	0	Bacteria;Armatimonadetes
DENOVO1346	0	0	0	0	0	3	Bacteria;Proteobacteria;Betaproteobacteria
DENOVO1347	0	0	1	0	0	4	Bacteria;Proteobacteria;Alphaproteobacteria;Rhizobiales
DENOVO1348	0	2	0	0	0	0	Bacteria
DENOVO1349	0	3	0	0	0	0	Bacteria;Proteobacteria;Gammaproteobacteria
DENOVO1350	0	2	0	0	0	0	Bacteria;Actinobacteria;Actinobacteria;Actinomycetales;Microbacteriaceae
DENOVO1351	0	0	0	0	2	0	Bacteria;Proteobacteria;Alphaproteobacteria
DENOVO1352	0	0	0	0	6	0	Bacteria
DENOVO1353	0	1	1	0	0	2	Bacteria;Actinobacteria;Actinobacteria;Actinomycetales;Nocardioidaceae;Nocardioides
DENOVO1354	0	2	0	0	0	0	Bacteria;Proteobacteria;Alphaproteobacteria;Rhizobiales
DENOVO1355	0	0	0	1	1	0	Bacteria;Proteobacteria;Gammaproteobacteria;Legionellales;Coxiellaceae;Aquicella
DENOVO1356	0	4	2	0	0	0	Bacteria;Bacteroidetes;Sphingobacteriia;Sphingobacteriales;Chitinophagaceae
DENOVO1357	0	0	2	1	8	1	Bacteria;Proteobacteria;Alphaproteobacteria
DENOVO1358	0	0	0	0	2	0	Bacteria;Proteobacteria;Alphaproteobacteria;Rhizobiales
DENOVO1359	0	2	0	0	0	0	Bacteria
DENOVO1360	0	3	0	0	0	0	Bacteria;Proteobacteria;Alphaproteobacteria
DENOVO1361	0	0	3	0	0	0	Bacteria;Actinobacteria;Actinobacteria;Gaiellales;Gaiellaceae;Gaiella
DENOVO1362	0	2	0	0	0	0	Bacteria;candidate division WPS-1;WPS-1_genera_incertae_sedis;WPS-1_genera_incertae_sedis;WPS-1_genera_incertae_sedis;WPS-1_genera_incertae_sedis
DENOVO1363	0	0	0	2	0	0	Bacteria;Acidobacteria;Acidobacteria_Gp3;Gp3;Gp3;Gp3
DENOVO1364	0	0	0	3	0	0	Bacteria;Chlamydiae;Chlamydiia;Chlamydiales
DENOVO1365	0	2	0	0	0	0	Bacteria
DENOVO1366	0	0	0	0	5	0	Bacteria;Acidobacteria;Acidobacteria_Gp1
DENOVO1367	0	0	2	0	0	0	Bacteria
DENOVO1368	0	2	18	22	0	2	Bacteria;Acidobacteria;Acidobacteria_Gp1
DENOVO1369	0	8	0	0	0	0	Bacteria;Chloroflexi;Thermomicrobia;Sphaerobacterales;Sphaerobacteraceae
DENOVO1370	0	0	1	0	0	3	Bacteria;Acidobacteria;Acidobacteria_Gp1;Acidipila;Acidipila;Acidipila
DENOVO1371	0	0	0	0	0	2	Bacteria;Verrucomicrobia;Spartobacteria;Spartobacteria_genera_incertae_sedis;Spartobacteria_genera_incertae_sedis;Spartobacteria_genera_incertae_sedis
DENOVO1372	0	0	0	1	4	1	Bacteria;Actinobacteria;Actinobacteria;Actinomycetales
DENOVO1373	0	0	0	0	2	0	Bacteria;Proteobacteria;Alphaproteobacteria;Rhodospirillales;Reyranella;Reyranella
DENOVO1374	0	0	0	0	2	0	Bacteria;Proteobacteria;Alphaproteobacteria
DENOVO1375	0	0	0	0	2	0	Bacteria;Proteobacteria
DENOVO1376	0	2	0	0	0	0	Bacteria;Proteobacteria;Alphaproteobacteria;Rhizobiales
DENOVO1377	0	0	0	0	7	0	Bacteria;Verrucomicrobia
DENOVO1378	0	0	36	3	29	0	Bacteria;Verrucomicrobia
DENOVO1379	0	3	0	0	0	0	Bacteria;Proteobacteria;Alphaproteobacteria
DENOVO1380	0	3	0	0	0	0	Bacteria
DENOVO1381	0	3	0	0	0	0	Bacteria;Bacteroidetes;Sphingobacteriia;Sphingobacteriales;Chitinophagaceae
DENOVO1382	0	0	2	0	0	0	Bacteria;Proteobacteria;Alphaproteobacteria;Rhizobiales
DENOVO1383	0	0	0	0	2	0	Bacteria;Proteobacteria;Gammaproteobacteria
DENOVO1384	0	3	0	0	0	0	Bacteria;Proteobacteria;Alphaproteobacteria;Rhodospirillales;Acetobacteraceae
DENOVO1385	0	2	0	0	0	0	Bacteria
DENOVO1386	0	4	0	0	0	0	Bacteria;Actinobacteria;Actinobacteria;Actinomycetales;Intrasporangiaceae;Ornithinimicrobium
DENOVO1387	0	0	0	1	2	0	Bacteria;Chlamydiae;Chlamydiia;Chlamydiales;Parachlamydiaceae
DENOVO1388	0	2	0	0	0	0	Bacteria;Proteobacteria;Alphaproteobacteria;Rhizobiales
DENOVO1389	1	0	1	0	0	1	Bacteria;Actinobacteria;Actinobacteria;Actinomycetales;Pseudonocardiaceae;Pseudonocardia
DENOVO1390	0	6	0	0	0	0	Bacteria;Proteobacteria
DENOVO1391	0	0	0	0	2	0	Bacteria;Verrucomicrobia;Spartobacteria
DENOVO1392	0	5	0	0	0	0	Bacteria;Actinobacteria;Actinobacteria;Actinomycetales;Microbacteriaceae
DENOVO1393	0	6	0	0	0	0	Bacteria;Actinobacteria;Actinobacteria;Actinomycetales;Streptosporangiaceae;Thermopolyspora
DENOVO1394	0	3	0	0	0	0	Bacteria;Proteobacteria;Betaproteobacteria;Burkholderiales;Burkholderiaceae;Burkholderia
DENOVO1395	0	0	2	0	0	0	Bacteria;Proteobacteria;Betaproteobacteria;Burkholderiales;Burkholderiaceae;Burkholderia
DENOVO1396	0	0	0	0	0	3	Bacteria
DENOVO1397	0	2	0	0	0	0	Bacteria
DENOVO1398	0	6	0	0	19	1	Bacteria;Actinobacteria;Actinobacteria;Actinomycetales;Mycobacteriaceae;Mycobacterium
DENOVO1399	0	0	0	0	0	2	Bacteria;Proteobacteria;Alphaproteobacteria;Alphaproteobacteria_incertae_sedis;Rhizomicrobium;Rhizomicrobium
DENOVO1400	0	2	0	0	0	0	Bacteria
DENOVO1401	4	0	0	0	0	0	Bacteria;Firmicutes;Bacilli;Bacillales;Paenibacillaceae 1
DENOVO1402	0	0	2	0	0	0	Bacteria;Actinobacteria;Actinobacteria;Actinomycetales;Segniliparaceae;Segniliparus
DENOVO1403	0	0	0	0	0	2	Bacteria;Chloroflexi;Ktedonobacteria;Ktedonobacterales;Ktedonobacteraceae;Ktedonobacter
DENOVO1404	0	0	0	0	2	0	Bacteria;Bacteroidetes;Sphingobacteriia;Sphingobacteriales;Chitinophagaceae
DENOVO1405	0	4	0	0	0	0	Bacteria;Acidobacteria;Acidobacteria_Gp1
DENOVO1406	0	2	0	0	0	0	Bacteria;Actinobacteria;Actinobacteria;Actinomycetales;Microbacteriaceae
DENOVO1407	0	2	0	0	0	0	Bacteria;Actinobacteria;Actinobacteria;Actinomycetales;Geodermatophilaceae;Modestobacter
DENOVO1408	0	4	0	0	0	0	Bacteria;candidate division WPS-1;WPS-1_genera_incertae_sedis;WPS-1_genera_incertae_sedis;WPS-1_genera_incertae_sedis;WPS-1_genera_incertae_sedis
DENOVO1409	0	0	0	0	2	0	Bacteria;Verrucomicrobia
DENOVO1410	0	3	0	0	0	0	Bacteria;Proteobacteria;Alphaproteobacteria
DENOVO1411	0	0	0	0	0	2	Bacteria;Proteobacteria;Alphaproteobacteria;Rhizobiales
DENOVO1412	0	0	2	0	0	0	Bacteria;Proteobacteria;Alphaproteobacteria
DENOVO1413	0	2	0	0	0	0	Bacteria;Planctomycetes;Phycisphaerae;Tepidisphaerales;Tepidisphaeraceae;Tepidisphaera
DENOVO1414	0	0	0	0	5	0	Bacteria;Verrucomicrobia
DENOVO1415	0	0	0	0	2	0	Bacteria;Verrucomicrobia;Opitutae;Opitutales;Opitutaceae;Opitutus
DENOVO1416	0	2	0	0	0	0	Bacteria;Proteobacteria;Alphaproteobacteria;Rhizobiales;Methylobacteriaceae;Methylobacterium
DENOVO1417	0	0	3	0	0	0	Bacteria;Actinobacteria;Actinobacteria;Gaiellales;Gaiellaceae;Gaiella
DENOVO1418	0	2	0	0	0	0	Bacteria;Bacteroidetes;Cytophagia;Cytophagales;Cytophagaceae;Hymenobacter
DENOVO1419	0	0	0	0	2	0	Bacteria;Proteobacteria;Alphaproteobacteria;Alphaproteobacteria_incertae_sedis
DENOVO1420	0	0	3	0	0	0	Bacteria;Proteobacteria;Alphaproteobacteria
DENOVO1421	0	3	5	0	0	0	Bacteria;Actinobacteria;Actinobacteria;Actinomycetales;Pseudonocardiaceae;Pseudonocardia
DENOVO1422	0	0	0	2	0	0	Bacteria;Planctomycetes;Planctomycetia;Planctomycetales;Planctomycetaceae
DENOVO1423	0	3	0	0	0	0	Bacteria;Bacteroidetes;Cytophagia;Cytophagales;Cytophagaceae;Hymenobacter
DENOVO1424	0	5	0	0	1	0	Bacteria;Proteobacteria;Deltaproteobacteria;Myxococcales;Labilitrichaceae;Labilithrix
DENOVO1425	0	3	0	0	0	0	Bacteria;Actinobacteria;Actinobacteria;Actinomycetales;Microbacteriaceae;Gryllotalpicola
DENOVO1426	0	0	0	0	1	2	Bacteria;Acidobacteria;Acidobacteria_Gp1;Acidipila;Acidipila;Acidipila
DENOVO1427	0	2	0	0	0	0	Bacteria;Proteobacteria;Gammaproteobacteria
DENOVO1428	0	0	1	3	0	0	Bacteria;Actinobacteria;Actinobacteria;Actinomycetales
DENOVO1429	0	4	0	0	0	0	Bacteria;Actinobacteria;Actinobacteria;Actinomycetales
DENOVO1430	0	0	0	0	2	0	Bacteria;Actinobacteria;Actinobacteria;Actinomycetales;Pseudonocardiaceae
DENOVO1431	0	2	0	0	1	0	Bacteria;Planctomycetes;Planctomycetia;Planctomycetales;Planctomycetaceae
DENOVO1432	0	0	0	0	0	2	Bacteria;Acidobacteria;Acidobacteria_Gp3;Gp3;Gp3;Gp3
DENOVO1433	0	0	0	0	3	0	Bacteria;Bacteroidetes;Sphingobacteriia;Sphingobacteriales;Chitinophagaceae
DENOVO1434	0	2	0	0	0	0	Bacteria;Proteobacteria;Alphaproteobacteria;Rhodospirillales;Acetobacteraceae
DENOVO1435	0	0	0	0	0	3	Bacteria
DENOVO1436	0	0	2	0	0	0	Bacteria;Proteobacteria;Gammaproteobacteria;Xanthomonadales;Sinobacteraceae
DENOVO1437	0	0	0	0	2	0	Bacteria
DENOVO1438	0	4	0	0	0	0	Bacteria;Planctomycetes;Phycisphaerae;Tepidisphaerales;Tepidisphaeraceae;Tepidisphaera
DENOVO1439	3	0	0	0	0	0	Bacteria;Actinobacteria;Actinobacteria;Actinomycetales;Propionibacteriaceae
DENOVO1440	0	28	0	0	2	0	Bacteria;Proteobacteria;Alphaproteobacteria;Sphingomonadales;Sphingomonadaceae
DENOVO1441	0	6	0	0	0	0	Bacteria;Acidobacteria;Acidobacteria_Gp4
DENOVO1442	0	3	0	0	0	0	Bacteria;Proteobacteria;Alphaproteobacteria
DENOVO1443	0	1	2	0	0	0	Bacteria;Proteobacteria;Alphaproteobacteria;Rhizobiales
DENOVO1444	0	2	0	0	0	0	Bacteria;Gemmatimonadetes;Gemmatimonadetes;Gemmatimonadales;Gemmatimonadaceae;Gemmatimonas
DENOVO1445	0	6	0	0	0	0	Bacteria;Bacteroidetes;Sphingobacteriia;Sphingobacteriales;Sphingobacteriaceae;Mucilaginibacter
DENOVO1446	0	3	0	0	0	0	Bacteria;Actinobacteria;Actinobacteria;Actinomycetales;Cryptosporangiaceae;Jatrophihabitans
DENOVO1447	0	0	2	0	0	3	Bacteria
DENOVO1448	0	0	3	0	0	0	Bacteria;Bacteroidetes;Sphingobacteriia;Sphingobacteriales;Chitinophagaceae;Parafilimonas
DENOVO1449	0	0	3	3	9	0	Bacteria;Actinobacteria;Actinobacteria;Actinomycetales
DENOVO1450	0	0	0	0	2	0	Bacteria;Actinobacteria;Actinobacteria
DENOVO1451	0	2	0	0	0	0	Bacteria;Verrucomicrobia
DENOVO1452	0	0	0	2	15	0	Bacteria;Proteobacteria;Alphaproteobacteria
DENOVO1453	0	3	0	1	0	0	Bacteria;Actinobacteria;Actinobacteria;Actinomycetales;Pseudonocardiaceae
DENOVO1454	0	3	0	0	0	0	Bacteria;Actinobacteria;Actinobacteria;Actinomycetales;Microbacteriaceae
DENOVO1455	0	17	0	0	0	0	Bacteria;Actinobacteria;Actinobacteria;Actinomycetales;Microbacteriaceae
DENOVO1456	0	0	0	0	4	0	Bacteria;Verrucomicrobia;Spartobacteria
DENOVO1457	0	0	21	0	0	7	Bacteria;Actinobacteria;Actinobacteria;Gaiellales;Gaiellaceae;Gaiella
DENOVO1458	0	2	0	0	0	0	Bacteria
DENOVO1459	0	0	0	0	2	0	Bacteria;Proteobacteria;Alphaproteobacteria
DENOVO1460	0	2	0	0	0	0	Bacteria;Proteobacteria;Alphaproteobacteria
DENOVO1461	0	0	2	0	0	0	Bacteria
DENOVO1462	0	0	0	3	0	0	Bacteria
DENOVO1463	0	0	2	0	0	0	Bacteria;Bacteroidetes;Sphingobacteriia;Sphingobacteriales;Chitinophagaceae
DENOVO1464	0	0	5	0	0	0	Bacteria;Chloroflexi;Ktedonobacteria;Ktedonobacterales;Ktedonobacteraceae;Ktedonobacter
DENOVO1465	0	0	0	0	3	0	Bacteria;Proteobacteria;Alphaproteobacteria;Caulobacterales;Caulobacteraceae;Phenylobacterium
DENOVO1466	0	0	0	0	0	4	Bacteria;Proteobacteria;Gammaproteobacteria;Xanthomonadales;Sinobacteraceae;Nevskia
DENOVO1467	0	0	2	1	7	0	Bacteria;Proteobacteria;Deltaproteobacteria;Myxococcales
DENOVO1468	0	5	0	0	0	0	Bacteria;Bacteroidetes;Cytophagia;Cytophagales;Cytophagaceae;Hymenobacter
DENOVO1469	0	0	5	1	0	1	Bacteria;Actinobacteria
DENOVO1470	2	0	0	0	0	0	Bacteria;Proteobacteria;Deltaproteobacteria;Myxococcales
DENOVO1471	0	2	0	0	0	0	Bacteria
DENOVO1472	0	0	0	0	12	0	Bacteria;Verrucomicrobia;Spartobacteria;Spartobacteria_genera_incertae_sedis;Spartobacteria_genera_incertae_sedis;Spartobacteria_genera_incertae_sedis
DENOVO1473	0	0	0	24	0	0	Bacteria;Actinobacteria;Actinobacteria;Actinomycetales;Pseudonocardiaceae
DENOVO1474	0	3	0	0	0	0	Bacteria;Actinobacteria;Actinobacteria;Solirubrobacterales
DENOVO1475	0	2	0	0	0	0	Bacteria;Proteobacteria;Gammaproteobacteria
DENOVO1476	0	0	5	0	0	0	Bacteria;Proteobacteria;Alphaproteobacteria;Rhodospirillales
DENOVO1477	0	2	0	0	0	0	Bacteria;Actinobacteria;Actinobacteria;Actinomycetales;Streptosporangiaceae
DENOVO1478	0	0	0	2	0	0	Bacteria;Acidobacteria;Acidobacteria_Gp2;Gp2;Gp2;Gp2
DENOVO1479	0	0	0	0	2	0	Bacteria;Actinobacteria;Actinobacteria;Acidimicrobiales
DENOVO1480	0	0	2	0	0	0	Bacteria;Proteobacteria;Alphaproteobacteria;Rhizobiales
DENOVO1481	0	0	1	5	2	0	Bacteria;candidate division WPS-2;WPS-2_genera_incertae_sedis;WPS-2_genera_incertae_sedis;WPS-2_genera_incertae_sedis;WPS-2_genera_incertae_sedis
DENOVO1482	0	0	2	0	0	0	Bacteria;Acidobacteria;Acidobacteria_Gp1
DENOVO1483	0	0	2	0	0	0	Bacteria;Proteobacteria
DENOVO1484	0	0	0	0	0	3	Bacteria;Proteobacteria;Alphaproteobacteria;Rhizobiales;Methylocystaceae
DENOVO1485	0	2	0	0	0	0	Bacteria;Bacteroidetes;Cytophagia;Cytophagales;Cytophagaceae;Spirosoma
DENOVO1486	0	6	0	0	0	0	Bacteria;Actinobacteria;Actinobacteria;Actinomycetales;Microbacteriaceae
DENOVO1487	0	2	0	0	0	0	Bacteria;Actinobacteria;Actinobacteria;Actinomycetales;Pseudonocardiaceae;Actinomycetospora
DENOVO1488	0	0	0	1	0	2	Bacteria;Actinobacteria;Actinobacteria;Actinomycetales
DENOVO1489	0	5	0	0	0	0	Bacteria;Acidobacteria;Acidobacteria_Gp1;Granulicella;Granulicella;Granulicella
DENOVO1490	0	11	0	0	0	0	Bacteria;Actinobacteria;Actinobacteria;Actinomycetales;Microbacteriaceae
DENOVO1491	0	2	0	0	0	0	Bacteria;Acidobacteria;Acidobacteria_Gp1
DENOVO1492	0	1	0	0	2	0	Bacteria;Bacteroidetes;Sphingobacteriia;Sphingobacteriales;Chitinophagaceae;Flavisolibacter
DENOVO1493	0	0	0	0	0	3	Bacteria;Proteobacteria;Alphaproteobacteria
DENOVO1494	0	19	0	1	2	0	Bacteria;Acidobacteria;Acidobacteria_Gp1
DENOVO1495	0	4	0	0	0	0	Bacteria;Verrucomicrobia;Spartobacteria
DENOVO1496	0	0	0	0	2	0	Bacteria;Verrucomicrobia
DENOVO1497	0	1	14	0	0	2	Bacteria;Proteobacteria;Alphaproteobacteria;Sphingomonadales;Sphingomonadaceae
DENOVO1498	0	3	0	0	0	0	Bacteria;Proteobacteria;Alphaproteobacteria;Rhizobiales
DENOVO1499	0	0	2	0	0	0	Bacteria;Proteobacteria;Alphaproteobacteria
DENOVO1500	0	0	0	0	0	3	Bacteria
DENOVO1501	0	2	0	0	0	0	Bacteria;Bacteroidetes;Sphingobacteriia;Sphingobacteriales;Chitinophagaceae
DENOVO1502	0	0	0	0	2	0	Bacteria;Actinobacteria;Actinobacteria;Actinomycetales
DENOVO1503	0	2	0	0	0	0	Bacteria;Proteobacteria;Gammaproteobacteria
DENOVO1504	1	2	0	0	0	0	Bacteria;Proteobacteria
DENOVO1505	0	2	0	0	0	0	Bacteria;Actinobacteria;Actinobacteria;Actinomycetales
DENOVO1506	0	0	0	0	2	0	Bacteria;Proteobacteria;Alphaproteobacteria;Rhizobiales
DENOVO1507	0	3	0	0	0	0	Bacteria;Planctomycetes;Planctomycetia;Planctomycetales;Planctomycetaceae
DENOVO1508	0	4	0	0	3	0	Bacteria;Proteobacteria;Alphaproteobacteria;Rhodospirillales;Acetobacteraceae
DENOVO1509	0	0	0	0	2	0	Bacteria;Chloroflexi;Ktedonobacteria;Ktedonobacterales;Ktedonobacteraceae;Ktedonobacter
DENOVO1510	0	0	0	0	3	0	Bacteria;Planctomycetes;Planctomycetia;Planctomycetales;Planctomycetaceae
DENOVO1511	0	0	0	0	0	2	Bacteria;Actinobacteria;Actinobacteria;Actinomycetales
DENOVO1512	0	0	0	0	2	0	Bacteria;Verrucomicrobia;Subdivision3;Subdivision3_genera_incertae_sedis;Subdivision3_genera_incertae_sedis;Subdivision3_genera_incertae_sedis
DENOVO1513	0	2	0	0	0	0	Bacteria;Proteobacteria
DENOVO1514	0	0	0	0	0	2	Bacteria;Actinobacteria;Actinobacteria;Actinomycetales
DENOVO1515	0	0	0	2	0	0	Bacteria
DENOVO1516	0	0	1	11	24	1	Bacteria;Actinobacteria;Actinobacteria;Actinomycetales
DENOVO1517	0	0	2	0	0	0	Bacteria;Proteobacteria;Alphaproteobacteria;Rhizobiales;Xanthobacteraceae
DENOVO1518	0	4	0	0	0	0	Bacteria;Proteobacteria;Alphaproteobacteria;Sphingomonadales;Sphingomonadaceae
DENOVO1519	0	10	0	0	0	0	Bacteria;Actinobacteria;Actinobacteria;Actinomycetales;Nocardioidaceae;Marmoricola
DENOVO1520	0	3	0	0	0	0	Bacteria;Proteobacteria;Alphaproteobacteria;Rhizobiales
DENOVO1521	0	2	0	0	0	0	Bacteria;Acidobacteria;Acidobacteria_Gp1
DENOVO1522	0	0	0	2	0	0	Bacteria;Proteobacteria;Alphaproteobacteria;Sphingomonadales;Sphingomonadaceae;Sphingobium
DENOVO1523	0	4	0	0	0	0	Bacteria;Proteobacteria;Alphaproteobacteria;Sphingomonadales;Sphingomonadaceae;Sphingomonas
DENOVO1524	0	0	0	0	0	2	Bacteria;Actinobacteria
DENOVO1525	0	4	0	0	0	0	Bacteria;Proteobacteria;Alphaproteobacteria
DENOVO1526	0	0	3	0	0	0	Bacteria
DENOVO1527	0	2	0	0	0	0	Bacteria;Proteobacteria
DENOVO1528	0	0	2	0	0	0	Bacteria;Bacteroidetes;Sphingobacteriia;Sphingobacteriales;Chitinophagaceae
DENOVO1529	0	0	4	0	0	0	Bacteria;Proteobacteria;Alphaproteobacteria;Rhodospirillales;Acetobacteraceae
DENOVO1530	0	33	0	0	0	0	Bacteria;Candidatus Saccharibacteria;Saccharibacteria_genera_incertae_sedis;Saccharibacteria_genera_incertae_sedis;Saccharibacteria_genera_incertae_sedis;Saccharibacteria_genera_incertae_sedis
DENOVO1531	0	5	0	0	0	0	Bacteria;Verrucomicrobia;Spartobacteria;Spartobacteria_genera_incertae_sedis;Spartobacteria_genera_incertae_sedis;Spartobacteria_genera_incertae_sedis
DENOVO1532	0	2	0	0	0	0	Bacteria;Actinobacteria;Actinobacteria;Actinomycetales
DENOVO1533	0	0	0	0	2	0	Bacteria;Actinobacteria;Actinobacteria;Actinomycetales
DENOVO1534	0	3	0	0	0	0	Bacteria;Proteobacteria;Deltaproteobacteria;Myxococcales;Labilitrichaceae;Labilithrix
DENOVO1535	0	2	0	0	0	0	Bacteria
DENOVO1536	0	0	0	0	0	2	Bacteria;Actinobacteria;Actinobacteria
DENOVO1537	0	0	0	4	47	0	Bacteria;Actinobacteria;Actinobacteria;Solirubrobacterales;Conexibacteraceae;Conexibacter
DENOVO1538	0	4	0	0	0	0	Bacteria;Bacteroidetes;Cytophagia;Cytophagales;Cytophagaceae;Hymenobacter
DENOVO1539	0	0	0	0	9	0	Bacteria;Firmicutes;Bacilli;Bacillales;Paenibacillaceae 1;Cohnella
DENOVO1540	0	0	0	2	0	0	Bacteria;Proteobacteria;Alphaproteobacteria;Rhodospirillales;Acetobacteraceae
DENOVO1541	0	2	0	0	0	0	Bacteria;candidate division WPS-1;WPS-1_genera_incertae_sedis;WPS-1_genera_incertae_sedis;WPS-1_genera_incertae_sedis;WPS-1_genera_incertae_sedis
DENOVO1542	0	0	0	0	0	8	Bacteria;Proteobacteria;Deltaproteobacteria;Myxococcales;Cystobacteraceae;Anaeromyxobacter
DENOVO1543	0	0	2	0	0	0	Bacteria;Actinobacteria;Actinobacteria;Gaiellales;Gaiellaceae;Gaiella
DENOVO1544	0	0	0	0	2	0	Bacteria;Proteobacteria;Alphaproteobacteria;Rhizobiales
DENOVO1545	0	5	0	0	0	0	Bacteria;Acidobacteria;Acidobacteria_Gp1
DENOVO1546	0	0	2	0	0	7	Bacteria;Proteobacteria;Alphaproteobacteria;Rhodospirillales
DENOVO1547	0	0	2	0	0	0	Bacteria;Chloroflexi;Ktedonobacteria;Ktedonobacterales;Ktedonobacteraceae;Ktedonobacter
DENOVO1548	0	2	0	0	0	0	Bacteria;Proteobacteria;Alphaproteobacteria;Rhizobiales
DENOVO1549	0	4	0	0	0	0	Bacteria;Actinobacteria;Actinobacteria;Actinomycetales;Microbacteriaceae;Gryllotalpicola
DENOVO1550	0	0	0	0	0	3	Bacteria;Chloroflexi;Ktedonobacteria;Ktedonobacterales;Ktedonobacteraceae;Ktedonobacter
DENOVO1551	0	3	0	0	0	0	Bacteria;Proteobacteria;Alphaproteobacteria;Rhizobiales
DENOVO1552	0	0	1	2	12	0	Bacteria;Proteobacteria
DENOVO1553	0	31	0	0	0	0	Bacteria;Proteobacteria;Alphaproteobacteria;Sphingomonadales;Sphingomonadaceae
DENOVO1554	0	2	0	0	0	0	Bacteria;Actinobacteria;Actinobacteria;Actinomycetales;Nocardioidaceae;Nocardioides
DENOVO1555	0	0	1	2	0	1	Bacteria;Actinobacteria;Actinobacteria;Gaiellales;Gaiellaceae;Gaiella
DENOVO1556	0	0	2	0	0	0	Bacteria;Planctomycetes;Planctomycetia;Planctomycetales;Planctomycetaceae
DENOVO1557	0	11	0	0	0	0	Bacteria;Actinobacteria;Actinobacteria;Actinomycetales
DENOVO1558	0	2	0	1	3	0	Bacteria;candidate division WPS-1;WPS-1_genera_incertae_sedis;WPS-1_genera_incertae_sedis;WPS-1_genera_incertae_sedis;WPS-1_genera_incertae_sedis
DENOVO1559	0	4	0	0	0	0	Bacteria;Proteobacteria;Betaproteobacteria;Burkholderiales;Burkholderiaceae;Burkholderia
DENOVO1560	0	0	0	3	0	0	Bacteria;Chloroflexi;Thermomicrobia;Sphaerobacterales;Sphaerobacteraceae
DENOVO1561	0	5	0	0	0	0	Bacteria;Bacteroidetes;Cytophagia;Cytophagales;Cytophagaceae;Hymenobacter
DENOVO1562	0	0	7	1	0	0	Bacteria;Actinobacteria;Actinobacteria;Actinomycetales
DENOVO1563	0	0	0	0	14	0	Bacteria;Proteobacteria;Alphaproteobacteria;Rhodospirillales;Acetobacteraceae
DENOVO1564	0	0	0	2	0	2	Bacteria
DENOVO1565	0	0	1	0	0	2	Bacteria;Acidobacteria;Acidobacteria_Gp1;Gp1;Gp1;Gp1
DENOVO1566	0	0	0	1	3	0	Bacteria;Proteobacteria;Alphaproteobacteria;Rhodospirillales;Rhodospirillaceae
DENOVO1567	0	0	3	0	0	0	Bacteria;Bacteroidetes;Sphingobacteriia;Sphingobacteriales;Chitinophagaceae
DENOVO1568	0	1	0	0	0	3	Bacteria;Firmicutes;Bacilli;Bacillales;Paenibacillaceae 1;Brevibacillus
DENOVO1569	0	0	0	0	2	0	Bacteria;Proteobacteria;Alphaproteobacteria;Rhizobiales;Beijerinckiaceae
DENOVO1570	0	2	0	0	0	0	Bacteria;Proteobacteria;Alphaproteobacteria;Rhodospirillales;Acetobacteraceae
DENOVO1571	0	0	0	2	0	43	Bacteria;Proteobacteria;Alphaproteobacteria;Rhodospirillales;Acetobacteraceae
DENOVO1572	0	0	4	0	0	1	Bacteria;Acidobacteria;Acidobacteria_Gp1
DENOVO1573	0	2	0	0	0	0	Bacteria;Actinobacteria;Actinobacteria;Actinomycetales;Nocardioidaceae
DENOVO1574	0	3	0	0	0	0	Bacteria;Acidobacteria;Acidobacteria_Gp1
DENOVO1575	0	9	0	0	0	0	Bacteria;Proteobacteria;Alphaproteobacteria;Rhodospirillales;Acetobacteraceae
DENOVO1576	0	2	0	0	0	0	Bacteria;Proteobacteria;Alphaproteobacteria
DENOVO1577	0	0	3	0	0	0	Bacteria;Chlamydiae;Chlamydiia;Chlamydiales;Parachlamydiaceae
DENOVO1578	0	0	2	0	0	0	Bacteria
DENOVO1579	0	12	0	0	0	0	Bacteria;Actinobacteria;Actinobacteria;Actinomycetales
DENOVO1580	0	5	0	0	0	0	Bacteria;Proteobacteria;Betaproteobacteria;Burkholderiales;Comamonadaceae
DENOVO1581	0	0	5	0	0	4	Bacteria;Proteobacteria;Alphaproteobacteria;Rhizobiales
DENOVO1582	0	8	2	0	10	0	Bacteria;Acidobacteria;Acidobacteria_Gp1
DENOVO1583	0	1	0	0	1	0	Bacteria;Firmicutes;Bacilli;Bacillales;Bacillaceae 1;Geobacillus
DENOVO1584	0	4	18	0	0	0	Bacteria;Proteobacteria;Alphaproteobacteria;Sphingomonadales;Sphingomonadaceae;Sphingomonas
DENOVO1585	0	3	0	0	0	0	Bacteria;Candidatus Saccharibacteria;Saccharibacteria_genera_incertae_sedis;Saccharibacteria_genera_incertae_sedis;Saccharibacteria_genera_incertae_sedis;Saccharibacteria_genera_incertae_sedis
DENOVO1586	0	0	4	0	0	0	Bacteria;Actinobacteria;Actinobacteria;Actinomycetales
DENOVO1587	0	3	0	0	0	0	Bacteria
DENOVO1588	0	0	0	2	0	0	Bacteria;Proteobacteria;Alphaproteobacteria;Sphingomonadales;Sphingomonadaceae
DENOVO1589	0	5	0	0	0	0	Bacteria;Proteobacteria;Alphaproteobacteria;Sphingomonadales;Sphingomonadaceae
DENOVO1590	2	0	0	0	0	0	Bacteria;Actinobacteria;Actinobacteria;Actinomycetales
DENOVO1591	0	2	0	0	0	0	Bacteria;Proteobacteria;Gammaproteobacteria;Enterobacteriales;Enterobacteriaceae
DENOVO1592	0	0	0	0	0	2	Bacteria
DENOVO1593	0	0	0	0	11	0	Bacteria;Proteobacteria;Alphaproteobacteria
DENOVO1594	0	2	0	0	0	0	Bacteria;Actinobacteria;Actinobacteria;Actinomycetales;Microbacteriaceae
DENOVO1595	0	0	0	2	0	0	Bacteria;Firmicutes;Bacilli;Bacillales;Alicyclobacillaceae;Alicyclobacillus
DENOVO1596	0	13	0	0	0	0	Bacteria;Proteobacteria;Alphaproteobacteria
DENOVO1597	0	0	3	0	0	0	Bacteria;Proteobacteria;Alphaproteobacteria
DENOVO1598	0	1	4	0	0	0	Bacteria;Bacteroidetes;Sphingobacteriia;Sphingobacteriales;Chitinophagaceae;Heliimonas
DENOVO1599	0	2	0	0	0	0	Bacteria
DENOVO1600	0	3	0	0	0	0	Bacteria;Proteobacteria;Alphaproteobacteria
DENOVO1601	0	2	0	0	0	0	Bacteria;Proteobacteria
DENOVO1602	0	27	0	0	1	0	Bacteria;Proteobacteria;Alphaproteobacteria;Rhizobiales;Methylobacteriaceae
DENOVO1603	0	0	0	0	1	1	Bacteria;Verrucomicrobia
DENOVO1604	0	0	0	2	5	0	Bacteria
DENOVO1605	0	2	0	0	0	0	Bacteria;Proteobacteria;Alphaproteobacteria;Sphingomonadales;Sphingomonadaceae
DENOVO1606	0	0	0	0	0	2	Bacteria;Proteobacteria;Alphaproteobacteria;Rhodospirillales
DENOVO1607	0	2	0	0	0	0	Bacteria;Proteobacteria
DENOVO1608	0	0	0	6	0	0	Bacteria;Verrucomicrobia;Subdivision3;Subdivision3_genera_incertae_sedis;Subdivision3_genera_incertae_sedis;Subdivision3_genera_incertae_sedis
DENOVO1609	0	0	0	0	2	0	Bacteria;Acidobacteria;Acidobacteria_Gp1
DENOVO1610	0	0	0	0	4	0	Bacteria;Actinobacteria;Actinobacteria;Actinomycetales
DENOVO1611	0	0	4	0	0	0	Bacteria;Proteobacteria;Alphaproteobacteria;Alphaproteobacteria_incertae_sedis;Rhizomicrobium;Rhizomicrobium
DENOVO1612	0	3	0	0	0	0	Bacteria;Proteobacteria;Alphaproteobacteria;Rhodospirillales;Acetobacteraceae;Belnapia
DENOVO1613	0	0	0	0	3	0	Bacteria;Actinobacteria;Actinobacteria;Actinomycetales;Thermomonosporaceae
DENOVO1614	0	0	0	2	0	0	Bacteria;Chlamydiae;Chlamydiia;Chlamydiales
DENOVO1615	0	3	0	0	0	0	Bacteria;Bacteroidetes;Cytophagia;Cytophagales;Cytophagaceae;Spirosoma
DENOVO1616	0	0	0	0	12	0	Bacteria;Proteobacteria;Alphaproteobacteria
DENOVO1617	0	0	0	0	10	0	Bacteria;Chloroflexi;Ktedonobacteria;Ktedonobacterales;Ktedonobacteraceae;Ktedonobacter
DENOVO1618	0	0	2	0	0	1	Bacteria;Proteobacteria;Alphaproteobacteria;Rhizobiales
DENOVO1619	0	0	0	2	0	0	Bacteria;Bacteroidetes;Sphingobacteriia;Sphingobacteriales;Chitinophagaceae
DENOVO1620	0	4	0	0	0	0	Bacteria;Actinobacteria;Actinobacteria;Solirubrobacterales;Conexibacteraceae;Conexibacter
DENOVO1621	0	21	0	0	0	0	Bacteria;Proteobacteria;Alphaproteobacteria;Rhizobiales
DENOVO1622	0	3	0	0	0	0	Bacteria;Proteobacteria;Alphaproteobacteria;Rhizobiales;Methylobacteriaceae;Psychroglaciecola
DENOVO1623	0	0	2	0	2	0	Bacteria;Actinobacteria;Actinobacteria;Actinomycetales;Actinospicaceae;Actinospica
DENOVO1624	0	3	0	0	0	0	Bacteria;Actinobacteria;Actinobacteria
DENOVO1625	0	0	0	0	0	2	Bacteria;Planctomycetes;Planctomycetia;Planctomycetales;Planctomycetaceae
DENOVO1626	0	0	0	0	0	3	Bacteria;Verrucomicrobia;Subdivision3;Subdivision3_genera_incertae_sedis;Subdivision3_genera_incertae_sedis;Subdivision3_genera_incertae_sedis
DENOVO1627	0	3	0	0	0	0	Bacteria;Actinobacteria;Actinobacteria;Actinomycetales;Microbacteriaceae
DENOVO1628	0	0	0	0	2	0	Bacteria;Actinobacteria;Actinobacteria;Actinomycetales
DENOVO1629	0	0	0	0	0	5	Bacteria;Proteobacteria;Gammaproteobacteria
DENOVO1630	0	2	0	0	0	0	Bacteria;Verrucomicrobia;Spartobacteria
DENOVO1631	0	0	0	0	0	5	Bacteria;Proteobacteria;Alphaproteobacteria;Rhizobiales
DENOVO1632	0	0	0	0	0	2	Bacteria;Proteobacteria;Alphaproteobacteria;Rhizobiales
DENOVO1633	0	0	0	2	0	0	Bacteria;Proteobacteria;Alphaproteobacteria;Rhodospirillales;Acetobacteraceae;Acidicaldus
DENOVO1634	0	26	0	0	0	0	Bacteria;Proteobacteria;Alphaproteobacteria;Rhizobiales
DENOVO1635	0	2	0	0	0	0	Bacteria
DENOVO1636	0	7	0	0	0	0	Bacteria;Proteobacteria;Alphaproteobacteria;Caulobacterales;Caulobacteraceae
DENOVO1637	0	0	0	0	2	0	Bacteria;Verrucomicrobia;Spartobacteria;Spartobacteria_genera_incertae_sedis;Spartobacteria_genera_incertae_sedis;Spartobacteria_genera_incertae_sedis
DENOVO1638	0	0	0	0	0	14	Bacteria;Actinobacteria;Actinobacteria;Actinomycetales;Thermomonosporaceae
DENOVO1639	0	2	0	0	0	0	Bacteria;Verrucomicrobia;Spartobacteria
DENOVO1640	0	0	0	2	0	0	Bacteria;Bacteroidetes
DENOVO1641	0	0	0	2	0	0	Bacteria;Proteobacteria;Alphaproteobacteria;Rhodospirillales
DENOVO1642	0	2	0	0	0	0	Bacteria;Proteobacteria;Gammaproteobacteria
DENOVO1643	0	2	0	0	0	0	Bacteria;Bacteroidetes;Cytophagia;Cytophagales;Cytophagaceae;Hymenobacter
DENOVO1644	0	0	0	0	2	0	Bacteria;Proteobacteria;Alphaproteobacteria
DENOVO1645	0	0	1	0	0	2	Bacteria;Verrucomicrobia;Spartobacteria;Terrimicrobium;Terrimicrobium;Terrimicrobium
DENOVO1646	0	2	0	0	0	0	Bacteria;Verrucomicrobia
DENOVO1647	0	0	2	0	5	6	Bacteria;Proteobacteria;Alphaproteobacteria;Rhizobiales;Bradyrhizobiaceae
DENOVO1648	0	3	0	0	0	0	Bacteria;Planctomycetes;Planctomycetia;Planctomycetales;Planctomycetaceae
DENOVO1649	0	2	0	0	0	0	Bacteria
DENOVO1650	0	0	0	0	4	0	Bacteria;Verrucomicrobia
DENOVO1651	0	2	0	0	0	0	Bacteria
DENOVO1652	0	10	0	0	0	0	Bacteria;Actinobacteria;Actinobacteria;Actinomycetales;Streptomycetaceae
DENOVO1653	0	0	0	3	0	0	Bacteria;Firmicutes;Bacilli;Bacillales;Alicyclobacillaceae;Alicyclobacillus
DENOVO1654	0	0	2	0	0	0	Bacteria;Acidobacteria;Acidobacteria_Gp1;Acidipila;Acidipila;Acidipila
DENOVO1655	0	0	0	0	2	0	Bacteria;Actinobacteria;Actinobacteria;Actinomycetales;Streptosporangiaceae
DENOVO1656	0	0	0	0	0	4	Bacteria;Acidobacteria;Acidobacteria_Gp1
DENOVO1657	0	0	0	0	0	2	Bacteria;Proteobacteria;Alphaproteobacteria;Rhizobiales
DENOVO1658	0	2	0	0	0	0	Bacteria;Candidatus Saccharibacteria;Saccharibacteria_genera_incertae_sedis;Saccharibacteria_genera_incertae_sedis;Saccharibacteria_genera_incertae_sedis;Saccharibacteria_genera_incertae_sedis
DENOVO1659	0	0	0	4	99	0	Bacteria;Verrucomicrobia
DENOVO1660	0	0	0	0	0	2	Bacteria;Proteobacteria;Alphaproteobacteria;Rhizobiales
DENOVO1661	0	0	0	4	0	0	Bacteria;Acidobacteria;Acidobacteria_Gp1
DENOVO1662	0	0	10	0	17	2	Bacteria;Proteobacteria;Alphaproteobacteria;Alphaproteobacteria_incertae_sedis;Rhizomicrobium;Rhizomicrobium
DENOVO1663	0	0	0	2	0	0	Bacteria;Candidatus Saccharibacteria;Saccharibacteria_genera_incertae_sedis;Saccharibacteria_genera_incertae_sedis;Saccharibacteria_genera_incertae_sedis;Saccharibacteria_genera_incertae_sedis
DENOVO1664	0	0	2	0	0	0	Bacteria;Gemmatimonadetes;Gemmatimonadetes;Gemmatimonadales;Gemmatimonadaceae;Gemmatimonas
DENOVO1665	0	0	0	5	0	0	Bacteria;Actinobacteria;Actinobacteria;Actinomycetales
DENOVO1666	0	2	0	0	0	0	Bacteria;candidate division WPS-1;WPS-1_genera_incertae_sedis;WPS-1_genera_incertae_sedis;WPS-1_genera_incertae_sedis;WPS-1_genera_incertae_sedis
DENOVO1667	0	0	0	0	8	0	Bacteria;Proteobacteria;Alphaproteobacteria
DENOVO1668	0	0	2	0	0	0	Bacteria;Proteobacteria;Deltaproteobacteria;Bdellovibrionales;Bdellovibrionaceae;Bdellovibrio
DENOVO1669	0	9	0	0	0	0	Bacteria;Proteobacteria;Alphaproteobacteria;Rhizobiales
DENOVO1670	0	0	10	0	1	0	Bacteria;Proteobacteria;Alphaproteobacteria;Rhizobiales
DENOVO1671	0	5	0	0	0	0	Bacteria;Actinobacteria;Actinobacteria;Actinomycetales;Nocardioidaceae;Nocardioides
DENOVO1672	0	135	3	4	2	1	Bacteria;Actinobacteria;Actinobacteria;Actinomycetales;Microbacteriaceae
DENOVO1673	0	20	0	0	0	0	Bacteria;Proteobacteria;Alphaproteobacteria
DENOVO1674	0	4	0	0	0	0	Bacteria;Bacteroidetes;Sphingobacteriia;Sphingobacteriales;Chitinophagaceae
DENOVO1675	1	1	4	0	0	0	Bacteria;Actinobacteria;Actinobacteria;Actinomycetales
DENOVO1676	0	2	0	0	0	0	Bacteria;Proteobacteria;Gammaproteobacteria;Xanthomonadales;Xanthomonadaceae
DENOVO1677	0	4	0	0	0	0	Bacteria;Proteobacteria;Deltaproteobacteria
DENOVO1678	0	6	0	0	0	0	Bacteria;Proteobacteria;Alphaproteobacteria
DENOVO1679	0	0	0	0	0	2	Bacteria
DENOVO1680	0	8	0	0	0	0	Bacteria;Proteobacteria;Alphaproteobacteria;Rhizobiales
DENOVO1681	0	6	0	0	0	0	Bacteria
DENOVO1682	0	0	0	0	0	2	Bacteria;Proteobacteria;Alphaproteobacteria;Alphaproteobacteria_incertae_sedis;Rhizomicrobium;Rhizomicrobium
DENOVO1683	0	11	22	0	1	5	Bacteria;Actinobacteria;Actinobacteria;Actinomycetales;Streptomycetaceae;Kitasatospora
DENOVO1684	0	4	0	0	0	0	Bacteria;Proteobacteria;Alphaproteobacteria
DENOVO1685	0	3	0	0	0	0	Bacteria;Actinobacteria;Actinobacteria;Actinomycetales
DENOVO1686	0	0	0	2	0	0	Bacteria;Proteobacteria;Alphaproteobacteria;Rhodospirillales;Acetobacteraceae
DENOVO1687	0	3	5	0	0	0	Bacteria;Planctomycetes;Planctomycetia;Planctomycetales;Planctomycetaceae
DENOVO1688	0	0	0	0	0	3	Bacteria
DENOVO1689	0	3	0	0	0	0	Bacteria;Firmicutes;Bacilli;Lactobacillales;Leuconostocaceae;Weissella
DENOVO1690	0	0	0	2	0	0	Bacteria;Proteobacteria;Gammaproteobacteria
DENOVO1691	0	0	0	2	0	0	Bacteria;Actinobacteria;Actinobacteria;Actinomycetales
DENOVO1692	0	0	0	0	0	7	Bacteria;Chlamydiae;Chlamydiia;Chlamydiales;Parachlamydiaceae
DENOVO1693	0	0	0	0	0	2	Bacteria;Proteobacteria;Alphaproteobacteria;Rhizobiales
DENOVO1694	0	0	0	0	11	0	Bacteria;Actinobacteria;Actinobacteria
DENOVO1695	0	0	2	0	0	3	Bacteria;Verrucomicrobia;Subdivision3;Subdivision3_genera_incertae_sedis;Subdivision3_genera_incertae_sedis;Subdivision3_genera_incertae_sedis
DENOVO1696	0	2	0	0	0	0	Bacteria;Proteobacteria;Alphaproteobacteria;Rhodospirillales;Acetobacteraceae
DENOVO1697	0	0	2	0	0	0	Bacteria;Proteobacteria;Alphaproteobacteria;Rhizobiales
DENOVO1698	0	0	6	1	6	21	Bacteria;Acidobacteria;Acidobacteria_Gp1
DENOVO1699	3	0	0	52	0	262	Bacteria;Proteobacteria;Alphaproteobacteria;Rhizobiales
DENOVO1700	0	0	2	5	160	1	Bacteria;Proteobacteria;Alphaproteobacteria;Rhizobiales;Beijerinckiaceae
DENOVO1701	0	0	1	0	2	0	Bacteria;Proteobacteria;Deltaproteobacteria;Myxococcales;Labilitrichaceae;Labilithrix
DENOVO1702	0	11	0	0	0	0	Bacteria;Actinobacteria;Actinobacteria;Actinomycetales;Microbacteriaceae
DENOVO1703	0	0	0	0	3	0	Bacteria;Chloroflexi;Ktedonobacteria;Ktedonobacterales;Ktedonobacteraceae;Ktedonobacter
DENOVO1704	0	3	0	0	0	0	Bacteria;Proteobacteria;Alphaproteobacteria;Sphingomonadales;Sphingomonadaceae
DENOVO1705	0	2	0	0	0	0	Bacteria;Actinobacteria;Actinobacteria;Actinomycetales
DENOVO1706	0	0	0	0	0	19	Bacteria;Proteobacteria;Alphaproteobacteria;Rhizobiales
DENOVO1707	0	0	0	0	0	2	Bacteria
DENOVO1708	0	0	0	0	0	3	Bacteria;Proteobacteria;Alphaproteobacteria;Rhizobiales
DENOVO1709	0	7	0	0	0	2	Bacteria;Actinobacteria;Actinobacteria;Actinomycetales;Nocardioidaceae
DENOVO1710	0	2	0	0	0	0	Bacteria
DENOVO1711	0	2	0	0	0	0	Bacteria;Actinobacteria;Actinobacteria;Actinomycetales
DENOVO1712	0	0	0	1	0	2	Bacteria;Actinobacteria;Actinobacteria;Actinomycetales
DENOVO1713	0	13	0	0	0	0	Bacteria;Actinobacteria;Actinobacteria;Actinomycetales;Microbacteriaceae
DENOVO1714	0	10	0	0	0	0	Bacteria;Proteobacteria;Betaproteobacteria;Burkholderiales;Oxalobacteraceae
DENOVO1715	0	0	0	0	0	3	Bacteria;Actinobacteria;Actinobacteria;Actinomycetales
DENOVO1716	0	0	0	0	13	0	Bacteria;Verrucomicrobia
DENOVO1717	0	2	0	0	0	0	Bacteria;Verrucomicrobia;Spartobacteria;Spartobacteria_genera_incertae_sedis;Spartobacteria_genera_incertae_sedis;Spartobacteria_genera_incertae_sedis
DENOVO1718	0	3	0	0	0	0	Bacteria;Bacteroidetes;Sphingobacteriia;Sphingobacteriales;Sphingobacteriaceae;Mucilaginibacter
DENOVO1719	0	0	0	0	3	0	Bacteria;Acidobacteria;Acidobacteria_Gp1
DENOVO1720	0	3	0	0	0	0	Bacteria
DENOVO1721	0	0	0	0	0	2	Bacteria;Proteobacteria;Alphaproteobacteria
DENOVO1722	0	7	0	0	0	0	Bacteria
DENOVO1723	0	0	3	0	0	0	Bacteria;Actinobacteria;Actinobacteria;Gaiellales;Gaiellaceae;Gaiella
DENOVO1724	0	0	0	0	0	2	Bacteria;Actinobacteria;Actinobacteria;Actinomycetales;Streptosporangiaceae
DENOVO1725	0	0	0	1	2	0	Bacteria;Actinobacteria;Actinobacteria;Actinomycetales
DENOVO1726	0	0	0	0	2	0	Bacteria
DENOVO1727	0	0	0	0	0	2	Bacteria;Proteobacteria;Alphaproteobacteria
DENOVO1728	0	0	0	0	2	0	Bacteria;Actinobacteria;Actinobacteria
DENOVO1729	0	8	0	0	0	0	Bacteria;Actinobacteria;Actinobacteria;Actinomycetales;Microbacteriaceae;Gryllotalpicola
DENOVO1730	0	2	0	0	0	0	Bacteria;Proteobacteria;Deltaproteobacteria;Myxococcales;Labilitrichaceae;Labilithrix
DENOVO1731	0	0	0	3	0	0	Bacteria;Acidobacteria;Acidobacteria_Gp6;Gp6;Gp6;Gp6
DENOVO1732	0	4	0	0	0	0	Bacteria;Planctomycetes;Planctomycetia;Planctomycetales;Planctomycetaceae
DENOVO1733	0	0	21	0	4	6	Bacteria;Acidobacteria;Acidobacteria_Gp1
DENOVO1734	0	27	0	0	0	0	Bacteria;Actinobacteria;Actinobacteria;Actinomycetales;Microbacteriaceae
DENOVO1735	0	2	0	0	0	0	Bacteria;Proteobacteria;Deltaproteobacteria
DENOVO1736	0	0	3	0	0	0	Bacteria;Bacteroidetes;Bacteroidia;Bacteroidales;Porphyromonadaceae
DENOVO1737	0	14	0	0	0	0	Bacteria;Actinobacteria;Actinobacteria;Actinomycetales;Microbacteriaceae
DENOVO1738	0	0	0	0	5	0	Bacteria;Proteobacteria;Alphaproteobacteria;Caulobacterales;Caulobacteraceae;Phenylobacterium
DENOVO1739	0	5	2	2	1	3	Bacteria;Proteobacteria;Alphaproteobacteria;Rhodospirillales;Acetobacteraceae
DENOVO1740	0	0	2	0	0	0	Bacteria;Proteobacteria;Alphaproteobacteria;Rhodospirillales;Acetobacteraceae
DENOVO1741	0	2	0	0	0	0	Bacteria;Proteobacteria;Alphaproteobacteria
DENOVO1742	0	47	0	0	0	0	Bacteria;Proteobacteria;Betaproteobacteria
DENOVO1743	0	2	0	0	0	0	Bacteria;Proteobacteria;Alphaproteobacteria
DENOVO1744	0	6	0	0	0	0	Bacteria;Actinobacteria;Actinobacteria;Actinomycetales;Nocardioidaceae
DENOVO1745	0	2	0	0	0	0	Bacteria;Planctomycetes;Phycisphaerae;Tepidisphaerales;Tepidisphaeraceae;Tepidisphaera
DENOVO1746	0	0	0	0	2	0	Bacteria;Proteobacteria;Gammaproteobacteria;Xanthomonadales;Sinobacteraceae;Nevskia
DENOVO1747	0	0	4	0	0	0	Bacteria;Bacteroidetes;Sphingobacteriia;Sphingobacteriales;Chitinophagaceae
