# Supplementary material for: A snapshot of microbial diversity and function in an undisturbed sugarcane bagasse pile
Source: BMC Biotechnol. 2020 Feb 28;20:12. doi: 10.1186/s12896-020-00609-y (PMC7049217; doi:10.1186/s12896-020-00609-y)
Supplement: Supplementary file 3 — Additional file 3. List of unique ITS amplicons assigned to individual OTUs, their taxonomic classification to the species level and the number of times these were amplified from each sample (after rarefaction to 41,000 to reduce sample heterogeneity). [file 12896_2020_609_MOESM3_ESM.xlsx]

## Sheet: otutable
OTU	2-ITS	3-ITS	4-ITS	5-ITS	6-ITS	taxa	total
DENOVO1	2	30458	53	882	41617	Fungi;Ascomycota	73012
DENOVO2	39	45	49532	246	82	Fungi;Ascomycota;Eurotiomycetes;Eurotiales;Trichocomaceae;Trichocomaceae_unidentified;Trichocomaceae_sp|SH213197.06FU	49944
DENOVO3	1	537	355	26143	1589	Fungi;Basidiomycota;Agaricomycetes;Hymenochaetales;Schizoporaceae;Hyphodontia;Hyphodontia_palmae|SH228408.06FU	28625
DENOVO4	2	1013	7892	242	5543	Fungi;Ascomycota	14692
DENOVO5	8769	89	27	3844	171	Fungi;Ascomycota;Eurotiomycetes;Eurotiales;Trichocomaceae;Talaromyces;Talaromyces_piceus|SH210312.06FU	12900
DENOVO6	0	10	7	11985	54	Fungi;Ascomycota	12056
DENOVO7	0	2247	32	4898	32	Fungi;Ascomycota	7209
DENOVO9	6323	229	5	225	22	Fungi;Ascomycota;Eurotiomycetes;Eurotiales;Trichocomaceae;Talaromyces;Talaromyces_marneffei|SH225847.06FU	6804
DENOVO8	6470	38	23	231	37	Fungi;Ascomycota;Dothideomycetes;Dothideales;Dothioraceae;Aureobasidium;Aureobasidium_pullulans|SH206629.06FU	6799
DENOVO10	4197	37	9	698	71	Fungi;Ascomycota;Eurotiomycetes;Eurotiales;Trichocomaceae;Talaromyces;Talaromyces_radicus|SH210313.06FU	5012
DENOVO11	3341	17	12	913	17	Fungi;Ascomycota	4300
DENOVO12	34	324	32	26	3634	Fungi;Ascomycota;Eurotiomycetes;Eurotiales;Incertae_sedis_27;Thermomyces;Thermomyces_lanuginosus|SH198685.06FU	4050
DENOVO14	2550	30	0	535	51	Fungi;Ascomycota;Eurotiomycetes;Eurotiales;Trichocomaceae;Aspergillus;Aspergillus_terreus|SH214178.06FU	3166
DENOVO13	2472	10	32	263	10	Fungi;Ascomycota;Sordariomycetes	2787
DENOVO16	0	2225	0	0	0	Fungi;Fungi_unidentified;Fungi_unidentified_1;Fungi_unidentified_1;Fungi_unidentified_1_1;Fungi_unidentified_1_1;Fungi_sp|SH230936.06FU	2225
DENOVO15	1360	161	5	654	22	Fungi;Ascomycota;Eurotiomycetes;Eurotiales;Trichocomaceae;Aspergillus;Aspergillus_fumigatus|SH199400.06FU	2202
DENOVO17	672	18	22	1065	28	Fungi;Ascomycota;Eurotiomycetes;Chaetothyriales;Herpotrichiellaceae;Exophiala;Exophiala_spinifera|SH210379.06FU	1805
DENOVO18	17	1661	0	0	1	Fungi;Basidiomycota;Agaricomycetes;Polyporales;Phanerochaetaceae;Phanerochaete;Phanerochaete_chrysosporium|SH214760.06FU	1679
DENOVO19	1224	11	26	167	51	Fungi;Ascomycota;Dothideomycetes;Capnodiales;Teratosphaeriaceae;Penidiella;Penidiella_sp|SH238983.06FU	1479
DENOVO21	819	9	12	280	60	Fungi;Ascomycota;Eurotiomycetes;Chaetothyriales;Herpotrichiellaceae;Exophiala;Exophiala_xenobiotica|SH210377.06FU	1180
DENOVO20	0	2	1	1138	4	Fungi;Ascomycota;Eurotiomycetes;Chaetothyriales;Herpotrichiellaceae;Cladophialophora	1145
DENOVO22	1045	19	0	26	0	Fungi;Ascomycota;Dothideomycetes;Pleosporales;Pleosporaceae;Alternaria;Alternaria_eichhorniae|SH224789.06FU	1090
DENOVO23	954	3	0	12	1	Fungi;Basidiomycota;Tremellomycetes;Tremellomycetes_unidentified;Tremellomycetes_unidentified_1;Tremellomycetes_unidentified_1;Tremellomycetes_sp|SH195372.06FU	970
DENOVO25	942	11	2	2	8	Fungi;Ascomycota;Dothideomycetes;Pleosporales	965
DENOVO24	938	2	0	0	0	Fungi;Ascomycota;Ascomycota_unidentified;Ascomycota_unidentified_1;Ascomycota_unidentified_1;Ascomycota_unidentified_1_1;Ascomycota_sp|SH202146.06FU	940
DENOVO26	815	9	0	0	0	Fungi;Ascomycota;Dothideomycetes;Pleosporales;Pleosporaceae	824
DENOVO27	229	3	5	501	12	Fungi;Ascomycota;Eurotiomycetes;Eurotiales;Trichocomaceae;Trichocomaceae_unidentified	750
DENOVO30	687	4	0	39	3	Fungi;Ascomycota;Eurotiomycetes;Eurotiales;Trichocomaceae;Aspergillus;Aspergillus_ibericus|SH205279.06FU	733
DENOVO28	7	10	2	700	7	Fungi;Ascomycota;Eurotiomycetes;Chaetothyriales;Herpotrichiellaceae;Cladophialophora;Cladophialophora_arxii|SH211409.06FU	726
DENOVO29	683	5	8	25	4	Fungi;Ascomycota;Dothideomycetes;Capnodiales;Teratosphaeriaceae;Penidiella;Penidiella_sp_HEY_1|SH230645.06FU	725
DENOVO31	0	1	2	634	11	Fungi;Ascomycota	648
DENOVO32	17	0	49	265	281	Fungi;Ascomycota;Dothideomycetes;Capnodiales	612
DENOVO33	0	577	0	0	0	Fungi;Ascomycota	577
DENOVO34	557	7	0	0	0	Fungi;Ascomycota;Saccharomycetes;Saccharomycetales;Incertae_sedis_11;Candida;Candida_smithsonii|SH216776.06FU	564
DENOVO35	0	0	11	534	1	Fungi;Fungi_unidentified;Fungi_unidentified_1;Fungi_unidentified_1;Fungi_unidentified_1_1;Fungi_unidentified_1_1;Fungi_sp|SH230936.06FU	546
DENOVO39	536	2	0	0	0	Fungi	538
DENOVO36	400	1	7	117	8	Fungi;Ascomycota	533
DENOVO37	505	5	0	5	0	Fungi;Ascomycota;Sordariomycetes;Sordariales;Sordariaceae;Sordariaceae_unidentified;Sordariaceae_sp|SH213056.06FU	515
DENOVO38	467	1	2	22	6	Fungi;Ascomycota;Dothideomycetes;Capnodiales	498
DENOVO42	471	4	0	1	2	Fungi;Ascomycota;Ascomycota_unidentified;Ascomycota_unidentified_1;Ascomycota_unidentified_1;Ascomycota_unidentified_1_1;Ascomycota_sp|SH210965.06FU	478
DENOVO40	3	11	3	452	0	Fungi;Ascomycota;Eurotiomycetes;Chaetothyriales;Herpotrichiellaceae;Cladophialophora;Cladophialophora_bantiana|SH211396.06FU	469
DENOVO46	451	2	1	3	3	Fungi;Ascomycota;Ascomycota_unidentified;Ascomycota_unidentified_1;Ascomycota_unidentified_1;Ascomycota_unidentified_1_1;Ascomycota_sp|SH212230.06FU	460
DENOVO43	413	0	1	26	12	Fungi;Ascomycota;Dothideomycetes;Capnodiales;Teratosphaeriaceae;Penidiella;Penidiella_sp|SH238983.06FU	452
DENOVO45	0	401	24	0	6	Fungi;Ascomycota	431
DENOVO48	0	0	18	396	8	Fungi;Basidiomycota;Agaricomycetes;Cantharellales;Clavulinaceae;Clavulina;Clavulina_sp|SH199924.06FU	422
DENOVO44	405	2	0	15	0	Fungi;Ascomycota;Dothideomycetes;Dothideales;Dothioraceae;Aureobasidium;Aureobasidium_pullulans|SH210412.06FU	422
DENOVO49	258	5	9	123	24	Fungi;Ascomycota	419
DENOVO50	411	4	0	4	0	Fungi;Ascomycota;Eurotiomycetes;Eurotiales;Trichocomaceae;Penicillium;Penicillium_citrinum|SH213185.06FU	419
DENOVO41	115	0	0	303	0	Fungi;Ascomycota;Ascomycota_unidentified;Ascomycota_unidentified_1;Ascomycota_unidentified_1;Ascomycota_unidentified_1_1;Ascomycota_sp|SH197541.06FU	418
DENOVO47	392	2	0	0	0	Fungi;Fungi_unidentified;Fungi_unidentified_1;Fungi_unidentified_1;Fungi_unidentified_1_1;Fungi_unidentified_1_1;Fungi_sp|SH230936.06FU	394
DENOVO119	0	0	0	383	2	Fungi;Ascomycota;Eurotiomycetes;Chaetothyriales;Herpotrichiellaceae;Cladophialophora;Cladophialophora_arxii|SH211409.06FU	385
DENOVO51	340	0	0	15	3	Fungi;Ascomycota;Dothideomycetes;Capnodiales	358
DENOVO53	277	2	2	57	3	Fungi;Ascomycota	341
DENOVO52	321	1	2	15	0	Fungi;Ascomycota;Dothideomycetes;Pleosporales;Phaeosphaeriaceae;Phaeosphaeriopsis;Phaeosphaeriopsis_sp_C652|SH206991.06FU	339
DENOVO54	324	7	0	0	0	Fungi;Ascomycota;Eurotiomycetes;Chaetothyriales;Herpotrichiellaceae;Phaeococcomyces;Phaeococcomyces_sp|SH217607.06FU	331
DENOVO55	304	1	0	5	0	Fungi	310
DENOVO57	4	0	0	259	3	Fungi;Ascomycota;Ascomycota_unidentified;Ascomycota_unidentified_1;Ascomycota_unidentified_1;Ascomycota_unidentified_1_1;Ascomycota_sp|SH211403.06FU	266
DENOVO56	1	236	0	5	17	Fungi;Ascomycota;Ascomycota_unidentified;Ascomycota_unidentified_1;Ascomycota_unidentified_1;Ascomycota_unidentified_1_1;Ascomycota_sp|SH213938.06FU	259
DENOVO58	181	2	0	59	0	Fungi;Fungi_unidentified;Fungi_unidentified_1;Fungi_unidentified_1;Fungi_unidentified_1_1;Fungi_unidentified_1_1;Fungi_sp|SH230936.06FU	242
DENOVO61	208	0	0	21	0	Fungi;Ascomycota;Dothideomycetes;Pleosporales;Montagnulaceae;Montagnulaceae_unidentified;Montagnulaceae_sp|SH224134.06FU	229
DENOVO60	199	2	1	16	0	Fungi;Ascomycota;Sordariomycetes;Coniochaetales;Coniochaetaceae;Lecythophora;Lecythophora_fasciculata|SH226440.06FU	218
DENOVO62	182	0	0	33	2	Fungi	217
DENOVO59	168	1	0	31	10	Fungi;Ascomycota;Sordariomycetes;Coniochaetales;Coniochaetaceae;Lecythophora;Lecythophora_hoffmannii|SH226439.06FU	210
DENOVO63	167	2	1	16	5	Fungi;Ascomycota;Dothideomycetes;Pleosporales;Pleosporaceae;Pleosporaceae_unidentified;Pleosporaceae_sp|SH215499.06FU	191
DENOVO64	177	4	0	0	0	Fungi;Ascomycota;Dothideomycetes;Pleosporales;Lophiostomataceae;Lophiostoma;Lophiostoma_fuckelii|SH237048.06FU	181
DENOVO65	6	0	6	152	8	Fungi;Ascomycota;Eurotiomycetes;Chaetothyriales;Herpotrichiellaceae;Fonsecaea;Fonsecaea_erecta|SH211405.06FU	172
DENOVO66	12	0	5	143	4	Fungi;Ascomycota;Eurotiomycetes;Eurotiales;Trichocomaceae;Rasamsonia;Rasamsonia_sp|SH223279.06FU	164
DENOVO68	75	66	14	2	0	Fungi;Ascomycota;Sordariomycetes;Incertae_sedis_7;Magnaporthaceae;Magnaporthe;Magnaporthe_griffinii|SH230187.06FU	157
DENOVO69	148	0	0	0	0	Fungi;Ascomycota;Dothideomycetes;Pleosporales;Lophiostomataceae;Lophiostoma;Lophiostoma_sp|SH235594.06FU	148
DENOVO76	145	0	0	3	0	Fungi;Basidiomycota;Tremellomycetes;Filobasidiales;Filobasidiaceae;Cryptococcus	148
DENOVO67	1	0	0	138	1	Fungi;Ascomycota;Ascomycota_unidentified;Ascomycota_unidentified_1;Ascomycota_unidentified_1;Ascomycota_unidentified_1_1	140
DENOVO75	133	0	0	5	0	Fungi;Ascomycota;Eurotiomycetes;Eurotiales;Trichocomaceae;Penicillium;Penicillium_citreonigrum|SH193628.06FU	138
DENOVO70	134	0	0	0	0	Fungi;Ascomycota;Dothideomycetes;Capnodiales	134
DENOVO73	0	0	0	132	0	Fungi	132
DENOVO71	122	6	0	0	1	Fungi;Ascomycota;Dothideomycetes;Pleosporales;Sporormiaceae;Westerdykella;Westerdykella_dispersa|SH190477.06FU	129
DENOVO74	128	1	0	0	0	Fungi;Ascomycota;Dothideomycetes;Pleosporales;Phaeosphaeriaceae;Phaeosphaeriaceae_unidentified;Phaeosphaeriaceae_sp|SH213437.06FU	129
DENOVO72	15	0	6	104	3	Fungi;Ascomycota;Sordariomycetes	128
DENOVO80	109	0	0	8	3	Fungi;Ascomycota;Eurotiomycetes;Eurotiales;Trichocomaceae;Penicillium;Penicillium_levitum|SH201029.06FU	120
DENOVO85	116	3	0	0	0	Fungi;Ascomycota;Sordariomycetes;Sordariomycetes_unidentified;Sordariomycetes_unidentified_1;Sordariomycetes_unidentified_1;Sordariomycetes_sp|SH230620.06FU	119
DENOVO108	115	3	0	0	0	Fungi;Ascomycota;Eurotiomycetes;Eurotiales;Trichocomaceae;Trichocomaceae_unidentified;Trichocomaceae_sp|SH214181.06FU	118
DENOVO78	112	0	0	0	0	Fungi;Ascomycota	112
DENOVO84	108	3	0	0	0	Fungi	111
DENOVO77	40	0	0	20	50	Fungi;Ascomycota;Dothideomycetes;Pleosporales;Pleosporaceae;Pleosporaceae_unidentified	110
DENOVO79	82	1	0	25	0	Fungi;Ascomycota;Sordariomycetes;Coniochaetales;Coniochaetaceae;Coniochaeta;Coniochaeta_cateniformis|SH226460.06FU	108
DENOVO90	71	0	1	10	25	Fungi;Ascomycota;Sordariomycetes;Hypocreales;Hypocreales_unidentified;Hypocreales_unidentified_1;Hypocreales_sp|SH195262.06FU	107
DENOVO86	70	27	0	6	1	Fungi;Ascomycota;Sordariomycetes	104
DENOVO83	99	0	1	2	0	Fungi;Ascomycota;Dothideomycetes;Pleosporales;Pleosporales_unidentified;Pleosporales_unidentified_1;Pleosporales_sp|SH241497.06FU	102
DENOVO96	67	1	3	24	1	Fungi;Ascomycota;Sordariomycetes;Coniochaetales;Coniochaetaceae;Lecythophora;Lecythophora_sp|SH230619.06FU	96
DENOVO82	6	0	0	89	1	Fungi;Ascomycota	96
DENOVO81	95	0	0	0	0	Fungi;Ascomycota;Dothideomycetes;Capnodiales;Davidiellaceae;Davidiella;Davidiella_tassiana|SH196750.06FU	95
DENOVO101	92	0	2	0	0	Fungi;Ascomycota;Dothideomycetes;Capnodiales;Incertae_sedis_17;Toxicocladosporium;Toxicocladosporium_strelitziae|SH196751.06FU	94
DENOVO97	81	8	0	2	2	Fungi;Ascomycota;Eurotiomycetes;Eurotiales;Trichocomaceae;Penicillium;Penicillium_sp_NRRL_35186|SH225857.06FU	93
DENOVO88	91	1	0	0	0	Fungi;Ascomycota;Dothideomycetes;Pleosporales;Incertae_sedis_13;Massariosphaeria;Massariosphaeria_sp_FAEII23a|SH226766.06FU	92
DENOVO102	1	0	2	85	1	Fungi;Ascomycota;Eurotiomycetes;Chaetothyriales;Herpotrichiellaceae	89
DENOVO87	89	0	0	0	0	Fungi;Ascomycota;Ascomycota_unidentified;Ascomycota_unidentified_1;Ascomycota_unidentified_1;Ascomycota_unidentified_1_1;Ascomycota_sp|SH223833.06FU	89
DENOVO93	0	80	0	2	4	Fungi	86
DENOVO91	33	2	2	33	15	Fungi;Ascomycota;Dothideomycetes;Capnodiales	85
DENOVO89	2	0	0	79	3	Fungi;Ascomycota;Orbiliomycetes	84
DENOVO92	82	0	0	0	0	Fungi;Fungi_unidentified;Fungi_unidentified_1;Fungi_unidentified_1;Fungi_unidentified_1_1;Fungi_unidentified_1_1;Fungi_sp|SH230936.06FU	82
DENOVO100	81	1	0	0	0	Fungi;Ascomycota;Ascomycota_unidentified;Ascomycota_unidentified_1;Ascomycota_unidentified_1;Ascomycota_unidentified_1_1;Ascomycota_sp|SH226450.06FU	82
DENOVO175	79	0	0	0	0	Fungi;Ascomycota;Eurotiomycetes;Eurotiales;Trichocomaceae	79
DENOVO98	4	70	4	0	0	Fungi;Fungi_unidentified;Fungi_unidentified_1;Fungi_unidentified_1;Fungi_unidentified_1_1;Fungi_unidentified_1_1;Fungi_sp|SH230936.06FU	78
DENOVO94	0	0	0	78	0	Fungi;Ascomycota;Sordariomycetes	78
DENOVO104	77	0	0	0	0	Fungi;Basidiomycota;Tremellomycetes;Filobasidiales;Filobasidiaceae;Cryptococcus;Cryptococcus_terrestris|SH219360.06FU	77
DENOVO95	0	73	0	0	0	Fungi;Ascomycota;Sordariomycetes	73
DENOVO111	68	0	0	4	1	Fungi;Ascomycota;Eurotiomycetes;Eurotiales;Trichocomaceae;Aspergillus;Aspergillus_flavus|SH225571.06FU	73
DENOVO105	0	66	0	4	2	Fungi	72
DENOVO112	72	0	0	0	0	Fungi;Ascomycota;Eurotiomycetes;Chaetothyriales;Herpotrichiellaceae;Rhinocladiella;Rhinocladiella_sp_VL271|SH239169.06FU	72
DENOVO99	61	0	1	2	7	Fungi;Ascomycota;Dothideomycetes;Capnodiales;Incertae_sedis_17;Capnobotryella	71
DENOVO106	49	2	1	15	3	Fungi;Ascomycota;Orbiliomycetes	70
DENOVO363	68	0	0	0	2	Fungi;Ascomycota;Sordariomycetes	70
DENOVO103	7	0	0	62	0	Fungi;Ascomycota	69
DENOVO110	0	6	2	58	2	Fungi;Ascomycota	68
DENOVO107	68	0	0	0	0	Fungi;Fungi_unidentified;Fungi_unidentified_1;Fungi_unidentified_1;Fungi_unidentified_1_1;Fungi_unidentified_1_1;Fungi_sp|SH189980.06FU	68
DENOVO117	41	0	3	21	1	Fungi;Basidiomycota;Tremellomycetes;Tremellales;Incertae_sedis_12;Cryptococcus_1;Cryptococcus_sp_TC2_092|SH226567.06FU	66
DENOVO178	64	0	0	1	0	Fungi;Ascomycota;Eurotiomycetes;Eurotiales;Trichocomaceae	65
DENOVO109	55	1	0	8	0	Fungi;Ascomycota;Sordariomycetes;Hypocreales	64
DENOVO253	30	0	9	14	8	Fungi;Ascomycota;Dothideomycetes;Capnodiales	61
DENOVO114	56	0	0	0	0	Fungi;Ascomycota	56
DENOVO115	54	2	0	0	0	Fungi;Ascomycota;Eurotiomycetes;Eurotiales;Trichocomaceae;Penicillium;Penicillium_pimiteouiense|SH213190.06FU	56
DENOVO113	54	0	0	0	0	Fungi;Ascomycota;Dothideomycetes;Capnodiales;Teratosphaeriaceae;Teratosphaeria;Teratosphaeria_capensis|SH222468.06FU	54
DENOVO157	53	0	0	0	0	Fungi;Ascomycota	53
DENOVO130	49	0	0	1	0	Fungi;Ascomycota;Dothideomycetes;Dothideomycetes_unidentified;Dothideomycetes_unidentified_1;Dothideomycetes_unidentified_1;Dothideomycetes_sp|SH224798.06FU	50
DENOVO126	30	0	5	11	3	Fungi;Ascomycota;Eurotiomycetes;Chaetothyriales;Herpotrichiellaceae;Exophiala;Exophiala_sideris|SH216359.06FU	49
DENOVO118	38	0	0	10	1	Fungi;Ascomycota;Eurotiomycetes;Chaetothyriales;Herpotrichiellaceae;Exophiala	49
DENOVO116	1	0	0	47	0	Fungi;Ascomycota;Dothideomycetes;Pleosporales;Pleosporales_unidentified;Pleosporales_unidentified_1	48
DENOVO120	2	46	0	0	0	Fungi	48
DENOVO124	45	1	0	0	0	Fungi;Ascomycota;Dothideomycetes;Pleosporales;Phaeosphaeriaceae;Phaeosphaeria;Phaeosphaeria_sp_HKC12|SH196607.06FU	46
DENOVO131	41	0	0	5	0	Fungi;Ascomycota;Dothideomycetes;Pleosporales;Pleosporaceae;Pleosporaceae_unidentified;Pleosporaceae_sp|SH224806.06FU	46
DENOVO123	44	0	0	1	0	Fungi;Ascomycota;Sordariomycetes;Hypocreales;Nectriaceae;Fusarium;Fusarium_sp_LD_11|SH238384.06FU	45
DENOVO121	0	32	1	0	11	Fungi;Ascomycota	44
DENOVO128	40	0	0	3	0	Fungi;Ascomycota;Dothideomycetes;Capnodiales	43
DENOVO127	40	0	0	2	0	Fungi;Ascomycota;Dothideomycetes;Pleosporales;Pleosporales_unidentified;Pleosporales_unidentified_1	42
DENOVO122	0	0	0	40	0	Fungi	40
DENOVO143	34	3	0	1	0	Fungi;Ascomycota;Dothideomycetes;Pleosporales;Pleosporaceae;Cochliobolus;Cochliobolus_lunatus|SH224836.06FU	38
DENOVO125	0	1	2	33	0	Fungi;Ascomycota;Leotiomycetes;Helotiales	36
DENOVO132	7	0	1	19	8	Fungi;Ascomycota;Dothideomycetes;Capnodiales	35
DENOVO136	17	0	1	7	10	Fungi;Ascomycota	35
DENOVO138	34	0	0	0	0	Fungi;Ascomycota;Sordariomycetes;Hypocreales;Nectriaceae;Nectriaceae_unidentified;Nectriaceae_sp|SH235173.06FU	34
DENOVO142	34	0	0	0	0	Fungi;Fungi_unidentified;Fungi_unidentified_1;Fungi_unidentified_1;Fungi_unidentified_1_1;Fungi_unidentified_1_1;Fungi_sp|SH230936.06FU	34
DENOVO129	0	30	0	0	2	Fungi	32
DENOVO146	28	4	0	0	0	Fungi;Ascomycota;Eurotiomycetes;Eurotiales;Trichocomaceae;Trichocomaceae_unidentified;Trichocomaceae_sp|SH225848.06FU	32
DENOVO208	26	0	0	5	0	Fungi;Ascomycota	31
DENOVO139	28	0	1	0	1	Fungi;Basidiomycota	30
DENOVO133	28	0	0	2	0	Fungi	30
DENOVO137	2	0	23	4	0	Fungi;Ascomycota	29
DENOVO135	29	0	0	0	0	Fungi;Ascomycota;Dothideomycetes;Pleosporales	29
DENOVO141	0	0	0	29	0	Fungi;Ascomycota;Dothideomycetes;Pleosporales;Cucurbitariaceae;Curreya;Curreya_austroafricana|SH206678.06FU	29
DENOVO134	28	0	0	0	0	Fungi;Ascomycota;Dothideomycetes;Pleosporales;Pleosporaceae;Pleosporaceae_unidentified;Pleosporaceae_sp|SH224808.06FU	28
DENOVO149	27	0	0	1	0	Fungi;Basidiomycota;Microbotryomycetes;Sporidiobolales;Incertae_sedis_25;Incertae_sedis_25_unidentified;Sporidiobolales_sp|SH228923.06FU	28
DENOVO140	27	0	0	0	0	Fungi;Ascomycota;Orbiliomycetes	27
DENOVO158	1	0	25	0	0	Fungi;Ascomycota;Eurotiomycetes;Eurotiales;Trichocomaceae;Rasamsonia;Rasamsonia_composticola|SH213227.06FU	26
DENOVO145	26	0	0	0	0	Fungi;Ascomycota;Dothideomycetes;Dothideomycetes_unidentified;Dothideomycetes_unidentified_1;Dothideomycetes_unidentified_1;Dothideomycetes_sp|SH238906.06FU	26
DENOVO147	25	0	0	0	0	Fungi;Ascomycota;Dothideomycetes	25
DENOVO180	25	0	0	0	0	Fungi;Ascomycota;Sordariomycetes;Hypocreales;Nectriaceae;Nectriaceae_unidentified;Nectriaceae_sp|SH217312.06FU	25
DENOVO152	1	0	3	17	3	Fungi;Ascomycota;Eurotiomycetes;Chaetothyriales;Herpotrichiellaceae;Phaeococcomyces;Phaeococcomyces_nigricans|SH241709.06FU	24
DENOVO155	0	24	0	0	0	Fungi	24
DENOVO194	24	0	0	0	0	Fungi;Ascomycota;Eurotiomycetes;Eurotiales;Trichocomaceae;Trichocomaceae_unidentified;Trichocomaceae_sp|SH214181.06FU	24
DENOVO151	17	0	0	4	2	Fungi;Ascomycota;Dothideomycetes;Pleosporales;Pleosporaceae;Pleosporaceae_unidentified	23
DENOVO153	0	22	0	1	0	Fungi	23
DENOVO164	0	0	0	23	0	Fungi	23
DENOVO163	19	1	1	1	0	Fungi;Basidiomycota;Tremellomycetes;Tremellales	22
DENOVO144	4	18	0	0	0	Fungi	22
DENOVO148	0	19	0	3	0	Fungi;Ascomycota	22
DENOVO150	1	0	0	7	14	Fungi;Ascomycota;Eurotiomycetes;Chaetothyriales;Herpotrichiellaceae	22
DENOVO156	0	22	0	0	0	Fungi	22
DENOVO165	19	0	0	3	0	Fungi;Ascomycota;Dothideomycetes;Capnodiales;Capnodiales_unidentified;Capnodiales_unidentified_1;Capnodiales_sp|SH238954.06FU	22
DENOVO174	22	0	0	0	0	Fungi;Ascomycota;Dothideomycetes	22
DENOVO197	20	0	0	2	0	Fungi;Basidiomycota;Tremellomycetes	22
DENOVO160	19	2	0	0	0	Fungi	21
DENOVO154	20	0	0	0	0	Fungi;Ascomycota;Ascomycota_unidentified;Ascomycota_unidentified_1;Ascomycota_unidentified_1;Ascomycota_unidentified_1_1;Ascomycota_sp|SH207016.06FU	20
DENOVO162	9	0	0	10	0	Fungi;Ascomycota;Dothideomycetes;Capnodiales	19
DENOVO166	0	0	0	19	0	Fungi;Ascomycota;Sordariomycetes;Ophiostomatales;Ophiostomataceae;Sporothrix;Sporothrix_lignivora|SH204201.06FU	19
DENOVO169	19	0	0	0	0	Fungi;Ascomycota;Dothideomycetes;Pleosporales;Pleosporaceae;Pleosporaceae_unidentified;Pleosporaceae_sp|SH224799.06FU	19
DENOVO170	0	0	0	19	0	Fungi	19
DENOVO171	18	0	0	1	0	Fungi;Ascomycota;Dothideomycetes;Pleosporales;Pleosporaceae;Pleosporaceae_unidentified;Pleosporaceae_sp|SH224796.06FU	19
DENOVO159	0	6	0	0	12	Fungi	18
DENOVO168	12	5	0	1	0	Fungi;Ascomycota;Leotiomycetes;Helotiales	18
DENOVO183	18	0	0	0	0	Fungi;Ascomycota;Sordariomycetes;Hypocreales;Hypocreaceae;Trichoderma;Trichoderma_citrinoviride|SH196079.06FU	18
DENOVO229	11	0	1	5	0	Fungi;Ascomycota	17
DENOVO167	14	3	0	0	0	Fungi;Ascomycota;Orbiliomycetes	17
DENOVO177	0	0	0	17	0	Fungi;Basidiomycota;Agaricomycetes;Agaricales;Entolomataceae;Clitopilus;Clitopilus_scyphoides|SH205039.06FU	17
DENOVO161	1	10	0	5	0	Fungi;Ascomycota;Eurotiomycetes;Eurotiales;Trichocomaceae;Rasamsonia;Rasamsonia_argillacea|SH213195.06FU	16
DENOVO176	13	2	0	0	1	Fungi;Ascomycota;Dothideomycetes;Capnodiales	16
DENOVO191	16	0	0	0	0	Fungi;Basidiomycota;Agaricomycetes	16
DENOVO199	16	0	0	0	0	Fungi;Ascomycota	16
DENOVO193	15	0	0	0	0	Fungi;Ascomycota;Dothideomycetes;Capnodiales	15
DENOVO263	0	0	0	15	0	Fungi;Ascomycota	15
DENOVO172	14	0	0	0	0	Fungi;Ascomycota;Ascomycota_unidentified;Ascomycota_unidentified_1;Ascomycota_unidentified_1;Ascomycota_unidentified_1_1;Ascomycota_sp|SH229315.06FU	14
DENOVO184	14	0	0	0	0	Fungi;Ascomycota	14
DENOVO189	14	0	0	0	0	Fungi;Ascomycota;Dothideomycetes;Incertae_sedis_8;Incertae_sedis_19;Scleroconidioma;Scleroconidioma_sphagnicola|SH231448.06FU	14
DENOVO219	3	0	0	11	0	Fungi;Ascomycota;Eurotiomycetes;Chaetothyriales;Herpotrichiellaceae;Exophiala;Exophiala_oligosperma|SH210378.06FU	14
DENOVO173	13	0	0	0	0	Fungi;Ascomycota;Dothideomycetes	13
DENOVO179	0	0	0	13	0	Fungi;Ascomycota;Dothideomycetes;Dothideales;Dothioraceae;Hormonema;Hormonema_sp|SH231450.06FU	13
DENOVO181	13	0	0	0	0	Fungi;Ascomycota;Dothideomycetes;Pleosporales;Pleosporaceae;Pleosporaceae_unidentified;Pleosporaceae_sp|SH224800.06FU	13
DENOVO182	13	0	0	0	0	Fungi;Ascomycota;Dothideomycetes;Pleosporales;Sporormiaceae;Westerdykella	13
DENOVO186	13	0	0	0	0	Fungi	13
DENOVO192	13	0	0	0	0	Fungi;Ascomycota;Sordariomycetes	13
DENOVO195	0	0	0	13	0	Fungi;Ascomycota	13
DENOVO200	12	0	0	0	1	Fungi;Basidiomycota	13
DENOVO201	0	11	0	2	0	Fungi;Ascomycota;Eurotiomycetes;Eurotiales;Trichocomaceae	13
DENOVO207	10	0	0	3	0	Fungi;Ascomycota;Dothideomycetes;Capnodiales	13
DENOVO185	0	12	0	0	0	Fungi;Ascomycota	12
DENOVO187	12	0	0	0	0	Fungi;Ascomycota	12
DENOVO188	12	0	0	0	0	Fungi	12
DENOVO190	2	0	0	10	0	Fungi;Ascomycota;Eurotiomycetes;Chaetothyriales;Herpotrichiellaceae;Herpotrichiellaceae_unidentified;Herpotrichiellaceae_sp|SH211539.06FU	12
DENOVO324	12	0	0	0	0	Fungi;Ascomycota;Dothideomycetes;Capnodiales;Teratosphaeriaceae;Penidiella;Penidiella_sp|SH238983.06FU	12
DENOVO196	0	0	0	11	0	Fungi;Basidiomycota;Agaricomycetes;Polyporales;Ganodermataceae;Ganoderma	11
DENOVO204	0	0	0	11	0	Fungi;Zygomycota;Incertae_sedis_10;Mucorales;Cunninghamellaceae;Gongronella;Gongronella_butleri|SH201653.06FU	11
DENOVO205	11	0	0	0	0	Fungi;Ascomycota;Dothideomycetes;Capnodiales;Teratosphaeriaceae;Devriesia;Devriesia_sp|SH195037.06FU	11
DENOVO216	3	0	0	8	0	Fungi;Ascomycota;Eurotiomycetes;Eurotiales;Trichocomaceae;Aspergillus;Aspergillus_deflectus|SH206409.06FU	11
DENOVO220	0	0	0	4	7	Fungi;Ascomycota;Eurotiomycetes;Chaetothyriales;Herpotrichiellaceae;Exophiala;Exophiala_dermatitidis|SH215817.06FU	11
DENOVO223	9	0	0	2	0	Fungi;Ascomycota;Eurotiomycetes;Eurotiales;Trichocomaceae	11
DENOVO198	10	0	0	0	0	Fungi	10
DENOVO202	9	0	0	1	0	Fungi;Ascomycota	10
DENOVO203	0	10	0	0	0	Fungi	10
DENOVO210	10	0	0	0	0	Fungi;Ascomycota;Sordariomycetes;Coniochaetales;Coniochaetaceae;Coniochaeta;Coniochaeta_polymorpha|SH234931.06FU	10
DENOVO213	2	0	0	8	0	Fungi;Ascomycota;Sordariomycetes	10
DENOVO218	0	10	0	0	0	Fungi;Ascomycota;Sordariomycetes	10
DENOVO226	9	1	0	0	0	Fungi;Ascomycota;Dothideomycetes;Capnodiales	10
DENOVO230	10	0	0	0	0	Fungi;Ascomycota;Eurotiomycetes;Chaetothyriales;Herpotrichiellaceae;Herpotrichiellaceae_unidentified;Herpotrichiellaceae_sp|SH209738.06FU	10
DENOVO264	0	1	0	0	9	Fungi	10
DENOVO268	0	0	0	9	1	Fungi	10
DENOVO270	10	0	0	0	0	Fungi;Ascomycota;Eurotiomycetes;Eurotiales;Trichocomaceae;Talaromyces;Talaromyces_piceus|SH210312.06FU	10
DENOVO273	0	0	0	8	2	Fungi;Ascomycota;Sordariomycetes;Hypocreales;Nectriaceae;Fusarium;Fusarium_sp|SH225201.06FU	10
DENOVO206	9	0	0	0	0	Fungi;Ascomycota;Dothideomycetes;Pleosporales;Incertae_sedis_13;Massariosphaeria;Massariosphaeria_sp_FAEII23a|SH226766.06FU	9
DENOVO211	0	9	0	0	0	Fungi;Ascomycota	9
DENOVO212	9	0	0	0	0	Fungi;Ascomycota;Dothideomycetes;Pleosporales;Pleosporaceae;Pleosporaceae_unidentified;Pleosporaceae_sp|SH224813.06FU	9
DENOVO227	3	0	0	6	0	Fungi;Ascomycota;Eurotiomycetes;Chaetothyriales;Chaetothyriales_unidentified;Chaetothyriales_unidentified_1;Chaetothyriales_sp|SH190085.06FU	9
DENOVO261	7	0	0	2	0	Fungi;Ascomycota	9
DENOVO299	9	0	0	0	0	Fungi;Ascomycota	9
DENOVO209	0	0	0	8	0	Fungi	8
DENOVO215	8	0	0	0	0	Fungi;Ascomycota;Dothideomycetes	8
DENOVO217	8	0	0	0	0	Fungi;Ascomycota;Eurotiomycetes;Chaetothyriales;Herpotrichiellaceae;Herpotrichiellaceae_unidentified;Herpotrichiellaceae_sp|SH211539.06FU	8
DENOVO221	8	0	0	0	0	Fungi;Ascomycota	8
DENOVO228	0	0	0	5	3	Fungi;Ascomycota;Eurotiomycetes;Chaetothyriales;Herpotrichiellaceae;Cladophialophora;Cladophialophora_sp_CBS_102227|SH211398.06FU	8
DENOVO231	5	0	0	3	0	Fungi;Ascomycota;Eurotiomycetes;Chaetothyriales;Herpotrichiellaceae;Exophiala	8
DENOVO232	8	0	0	0	0	Fungi	8
DENOVO235	6	0	0	2	0	Fungi;Basidiomycota	8
DENOVO246	8	0	0	0	0	Fungi;Ascomycota;Eurotiomycetes;Chaetothyriales	8
DENOVO251	8	0	0	0	0	Fungi	8
DENOVO271	8	0	0	0	0	Fungi;Ascomycota;Dothideomycetes;Dothideomycetes_unidentified;Dothideomycetes_unidentified_1;Dothideomycetes_unidentified_1;Dothideomycetes_sp|SH230613.06FU	8
DENOVO334	0	0	0	8	0	Fungi;Ascomycota;Sordariomycetes;Incertae_sedis_7;Incertae_sedis_31;Xylomelasma;Xylomelasma_sp_ZK29/08|SH238241.06FU	8
DENOVO214	0	0	0	2	5	Fungi;Ascomycota;Leotiomycetes;Helotiales;Incertae_sedis_2;Scytalidium;Scytalidium_sp|SH228825.06FU	7
DENOVO222	7	0	0	0	0	Fungi;Ascomycota;Dothideomycetes;Pleosporales;Pleosporaceae	7
DENOVO224	7	0	0	0	0	Fungi;Basidiomycota	7
DENOVO225	7	0	0	0	0	Fungi;Ascomycota	7
DENOVO233	7	0	0	0	0	Fungi;Ascomycota;Sordariomycetes	7
DENOVO238	5	0	0	2	0	Fungi;Ascomycota;Dothideomycetes;Capnodiales	7
DENOVO248	7	0	0	0	0	Fungi;Fungi_unidentified;Fungi_unidentified_1;Fungi_unidentified_1;Fungi_unidentified_1_1;Fungi_unidentified_1_1;Fungi_sp|SH230936.06FU	7
DENOVO262	0	0	0	0	7	Fungi	7
DENOVO281	0	0	0	0	7	Fungi;Ascomycota;Dothideomycetes;Pleosporales;Pleosporaceae;Embellisia;Embellisia_planifunda|SH224790.06FU	7
DENOVO291	5	0	0	2	0	Fungi;Ascomycota;Ascomycota_unidentified;Ascomycota_unidentified_1;Ascomycota_unidentified_1;Ascomycota_unidentified_1_1;Ascomycota_sp|SH211028.06FU	7
DENOVO301	7	0	0	0	0	Fungi	7
DENOVO304	7	0	0	0	0	Fungi;Ascomycota;Sordariomycetes;Sordariomycetes_unidentified;Sordariomycetes_unidentified_1;Sordariomycetes_unidentified_1;Sordariomycetes_sp|SH216771.06FU	7
DENOVO305	7	0	0	0	0	Fungi;Basidiomycota;Microbotryomycetes;Sporidiobolales;Incertae_sedis_25;Rhodotorula;Rhodotorula_mucilaginosa|SH228918.06FU	7
DENOVO315	7	0	0	0	0	Fungi;Ascomycota;Dothideomycetes;Pleosporales	7
DENOVO326	7	0	0	0	0	Fungi;Ascomycota;Dothideomycetes;Capnodiales	7
DENOVO249	0	2	1	0	3	Fungi;Ascomycota	6
DENOVO234	0	0	0	6	0	Fungi	6
DENOVO236	6	0	0	0	0	Fungi;Fungi_unidentified;Fungi_unidentified_1;Fungi_unidentified_1;Fungi_unidentified_1_1;Fungi_unidentified_1_1;Fungi_sp|SH211973.06FU	6
DENOVO239	0	0	0	6	0	Fungi;Ascomycota;Sordariomycetes	6
DENOVO240	0	6	0	0	0	Fungi;Ascomycota;Eurotiomycetes;Eurotiales	6
DENOVO241	0	0	0	0	6	Fungi	6
DENOVO242	6	0	0	0	0	Fungi;Ascomycota;Eurotiomycetes;Chaetothyriales;Herpotrichiellaceae;Cladophialophora	6
DENOVO244	3	0	0	3	0	Fungi;Fungi_unidentified;Fungi_unidentified_1;Fungi_unidentified_1;Fungi_unidentified_1_1;Fungi_unidentified_1_1;Fungi_sp|SH230936.06FU	6
DENOVO245	6	0	0	0	0	Fungi;Ascomycota;Dothideomycetes;Pleosporales;Pleosporaceae;Cochliobolus;Cochliobolus_lunatus|SH224802.06FU	6
DENOVO255	6	0	0	0	0	Fungi;Ascomycota;Eurotiomycetes;Eurotiales;Thermoascaceae;Thermoascus;Thermoascus_aurantiacus|SH213228.06FU	6
DENOVO256	6	0	0	0	0	Fungi	6
DENOVO266	1	0	0	5	0	Fungi;Ascomycota;Dothideomycetes;Dothideomycetes_unidentified;Dothideomycetes_unidentified_1;Dothideomycetes_unidentified_1;Dothideomycetes_sp|SH238906.06FU	6
DENOVO267	5	1	0	0	0	Fungi;Ascomycota;Sordariomycetes;Sordariomycetes_unidentified;Sordariomycetes_unidentified_1;Sordariomycetes_unidentified_1;Sordariomycetes_sp|SH226449.06FU	6
DENOVO274	6	0	0	0	0	Fungi;Ascomycota;Dothideomycetes;Pleosporales;Phaeosphaeriaceae	6
DENOVO276	6	0	0	0	0	Fungi;Ascomycota	6
DENOVO285	6	0	0	0	0	Fungi;Ascomycota;Dothideomycetes;Capnodiales;Teratosphaeriaceae;Devriesia;Devriesia_sp|SH195039.06FU	6
DENOVO289	4	2	0	0	0	Fungi;Basidiomycota;Tremellomycetes	6
DENOVO311	6	0	0	0	0	Fungi	6
DENOVO316	0	0	0	5	1	Fungi	6
DENOVO332	0	6	0	0	0	Fungi	6
DENOVO358	0	6	0	0	0	Fungi	6
DENOVO367	0	6	0	0	0	Fungi	6
DENOVO254	0	0	1	4	0	Fungi	5
DENOVO237	5	0	0	0	0	Fungi;Basidiomycota;Microbotryomycetes;Sporidiobolales;Incertae_sedis_25;Rhodotorula;Rhodotorula_lamellibrachiae|SH227552.06FU	5
DENOVO243	3	2	0	0	0	Fungi;Fungi_unidentified;Fungi_unidentified_1;Fungi_unidentified_1;Fungi_unidentified_1_1;Fungi_unidentified_1_1;Fungi_sp|SH230936.06FU	5
DENOVO247	2	0	0	3	0	Fungi;Basidiomycota;Microbotryomycetes;Sporidiobolales;Incertae_sedis_25;Rhodotorula;Rhodotorula_minuta|SH227535.06FU	5
DENOVO250	0	0	0	5	0	Fungi	5
DENOVO257	5	0	0	0	0	Fungi	5
DENOVO259	4	1	0	0	0	Fungi;Ascomycota	5
DENOVO260	5	0	0	0	0	Fungi;Ascomycota	5
DENOVO265	5	0	0	0	0	Fungi;Ascomycota;Orbiliomycetes	5
DENOVO283	0	0	0	5	0	Fungi	5
DENOVO312	5	0	0	0	0	Fungi	5
DENOVO313	5	0	0	0	0	Fungi;Basidiomycota;Agaricomycetes;Cantharellales;Hydnaceae;Sistotrema;Sistotrema_sp|SH198002.06FU	5
DENOVO327	5	0	0	0	0	Fungi;Ascomycota;Eurotiomycetes;Eurotiales;Trichocomaceae;Trichocomaceae_unidentified;Trichocomaceae_sp|SH214181.06FU	5
DENOVO335	0	0	0	1	4	Fungi;Ascomycota;Ascomycota_unidentified;Ascomycota_unidentified_1;Ascomycota_unidentified_1;Ascomycota_unidentified_1_1;Ascomycota_sp|SH234292.06FU	5
DENOVO348	5	0	0	0	0	Fungi;Ascomycota;Sordariomycetes;Sordariomycetes_unidentified;Sordariomycetes_unidentified_1;Sordariomycetes_unidentified_1	5
DENOVO353	5	0	0	0	0	Fungi;Basidiomycota;Agaricostilbomycetes;Agaricostilbales;Chionosphaeraceae;Kurtzmanomyces;Kurtzmanomyces_nectairei|SH241559.06FU	5
DENOVO252	4	0	0	0	0	Fungi;Fungi_unidentified;Fungi_unidentified_1;Fungi_unidentified_1;Fungi_unidentified_1_1;Fungi_unidentified_1_1;Fungi_sp|SH211973.06FU	4
DENOVO258	4	0	0	0	0	Fungi;Ascomycota;Dothideomycetes;Pleosporales;Phaeosphaeriaceae;Phaeosphaeriaceae_unidentified;Phaeosphaeriaceae_sp|SH206997.06FU	4
DENOVO269	0	0	0	4	0	Fungi	4
DENOVO272	2	0	0	2	0	Fungi;Ascomycota	4
DENOVO278	4	0	0	0	0	Fungi	4
DENOVO287	4	0	0	0	0	Fungi;Ascomycota	4
DENOVO295	4	0	0	0	0	Fungi;Ascomycota;Eurotiomycetes;Chaetothyriales;Herpotrichiellaceae;Cladophialophora;Cladophialophora_boppii|SH225358.06FU	4
DENOVO319	2	2	0	0	0	Fungi;Ascomycota;Eurotiomycetes;Eurotiales;Trichocomaceae	4
DENOVO336	0	0	0	4	0	Fungi;Ascomycota	4
DENOVO343	4	0	0	0	0	Fungi;Basidiomycota;Tremellomycetes;Tremellales;Incertae_sedis_12;Cryptococcus_1;Cryptococcus_sp|SH226566.06FU	4
DENOVO361	3	0	0	1	0	Fungi;Ascomycota;Eurotiomycetes;Eurotiales;Trichocomaceae	4
DENOVO364	4	0	0	0	0	Fungi;Ascomycota;Eurotiomycetes;Eurotiales;Trichocomaceae	4
DENOVO366	4	0	0	0	0	Fungi;Ascomycota;Ascomycota_unidentified;Ascomycota_unidentified_1;Ascomycota_unidentified_1;Ascomycota_unidentified_1_1;Ascomycota_sp|SH217298.06FU	4
DENOVO275	3	0	0	0	0	Fungi;Ascomycota	3
DENOVO277	3	0	0	0	0	Fungi;Ascomycota;Ascomycota_unidentified;Ascomycota_unidentified_1;Ascomycota_unidentified_1;Ascomycota_unidentified_1_1;Ascomycota_sp|SH196232.06FU	3
DENOVO279	3	0	0	0	0	Fungi;Ascomycota	3
DENOVO280	0	0	0	3	0	Fungi;Ascomycota;Dothideomycetes;Myriangiales;Myriangiales_unidentified;Myriangiales_unidentified_1;Myriangiales_sp|SH230159.06FU	3
DENOVO282	3	0	0	0	0	Fungi;Ascomycota;Sordariomycetes;Hypocreales;Hypocreaceae;Hypocreaceae_unidentified;Hypocreaceae_sp|SH237963.06FU	3
DENOVO284	3	0	0	0	0	Fungi;Ascomycota;Eurotiomycetes;Eurotiales;Trichocomaceae;Penicillium	3
DENOVO286	3	0	0	0	0	Fungi;Ascomycota;Dothideomycetes;Pleosporales	3
DENOVO288	3	0	0	0	0	Fungi;Ascomycota	3
DENOVO292	0	0	0	2	1	Fungi;Basidiomycota	3
DENOVO298	0	0	0	0	3	Fungi	3
DENOVO307	3	0	0	0	0	Fungi;Ascomycota;Sordariomycetes	3
DENOVO310	3	0	0	0	0	Fungi;Basidiomycota;Cystobasidiomycetes;Incertae_sedis_58;Incertae_sedis_59;Sakaguchia;Sakaguchia_dacryoidea|SH225721.06FU	3
DENOVO317	3	0	0	0	0	Fungi	3
DENOVO318	3	0	0	0	0	Fungi	3
DENOVO320	3	0	0	0	0	Fungi;Basidiomycota;Microbotryomycetes;Sporidiobolales;Incertae_sedis_25;Sporobolomyces;Sporobolomyces_sp_Vega122|SH212607.06FU	3
DENOVO323	3	0	0	0	0	Fungi;Ascomycota;Eurotiomycetes;Eurotiales;Trichocomaceae	3
DENOVO325	3	0	0	0	0	Fungi;Ascomycota	3
DENOVO333	2	1	0	0	0	Fungi;Ascomycota	3
DENOVO346	2	1	0	0	0	Fungi;Ascomycota;Eurotiomycetes;Chaetothyriales;Herpotrichiellaceae;Cladophialophora	3
DENOVO347	3	0	0	0	0	Fungi;Ascomycota;Eurotiomycetes;Eurotiales;Trichocomaceae;Aspergillus;Aspergillus_aculeatus|SH233651.06FU	3
DENOVO357	1	0	0	2	0	Fungi;Ascomycota;Dothideomycetes;Incertae_sedis_8;Eremomycetaceae;Arthrographis;Arthrographis_sp|SH225535.06FU	3
DENOVO365	3	0	0	0	0	Fungi;Basidiomycota;Tremellomycetes;Tremellales;Incertae_sedis_12;Cryptococcus_1;Cryptococcus_podzolicus|SH197001.06FU	3
DENOVO368	0	0	0	3	0	Fungi;Ascomycota;Orbiliomycetes;Orbiliales;Orbiliaceae	3
DENOVO371	3	0	0	0	0	Fungi;Ascomycota;Dothideomycetes;Pleosporales;Leptosphaeriaceae;Coniothyrium;Coniothyrium_sp|SH240067.06FU	3
DENOVO297	0	0	2	0	0	Fungi;Ascomycota;Orbiliomycetes	2
DENOVO306	0	0	2	0	0	Fungi;Ascomycota	2
DENOVO300	0	0	1	1	0	Fungi;Ascomycota;Sordariomycetes	2
DENOVO290	2	0	0	0	0	Fungi;Ascomycota;Dothideomycetes;Pleosporales;Pleosporales_unidentified;Pleosporales_unidentified_1;Pleosporales_sp|SH209063.06FU	2
DENOVO293	2	0	0	0	0	Fungi;Ascomycota;Sordariomycetes;Hypocreales;Hypocreaceae;Trichoderma;Trichoderma_ghanense|SH196080.06FU	2
DENOVO294	2	0	0	0	0	Fungi;Ascomycota	2
DENOVO296	2	0	0	0	0	Fungi	2
DENOVO302	0	2	0	0	0	Fungi	2
DENOVO303	2	0	0	0	0	Fungi;Ascomycota;Sordariomycetes;Incertae_sedis_7;Glomerellaceae	2
DENOVO308	2	0	0	0	0	Fungi;Ascomycota;Dothideomycetes;Pleosporales	2
DENOVO309	1	0	0	1	0	Fungi;Ascomycota	2
DENOVO314	2	0	0	0	0	Fungi;Ascomycota	2
DENOVO321	2	0	0	0	0	Fungi;Ascomycota;Sordariomycetes;Sordariomycetes_unidentified;Sordariomycetes_unidentified_1;Sordariomycetes_unidentified_1;Sordariomycetes_sp|SH224281.06FU	2
DENOVO322	2	0	0	0	0	Fungi	2
DENOVO328	2	0	0	0	0	Fungi;Basidiomycota	2
DENOVO329	0	0	0	0	2	Fungi	2
DENOVO330	2	0	0	0	0	Fungi;Ascomycota;Eurotiomycetes;Chaetothyriales;Herpotrichiellaceae;Cladophialophora	2
DENOVO331	2	0	0	0	0	Fungi;Ascomycota;Dothideomycetes;Pleosporales;Pleosporales_unidentified;Pleosporales_unidentified_1;Pleosporales_sp|SH196235.06FU	2
DENOVO337	2	0	0	0	0	Fungi;Ascomycota;Dothideomycetes	2
DENOVO338	2	0	0	0	0	Fungi;Ascomycota;Eurotiomycetes;Eurotiales;Trichocomaceae	2
DENOVO339	2	0	0	0	0	Fungi;Ascomycota	2
DENOVO340	2	0	0	0	0	Fungi;Ascomycota;Dothideomycetes;Pleosporales;Phaeosphaeriaceae;Phaeosphaeriopsis;Phaeosphaeriopsis_sp_C652|SH206991.06FU	2
DENOVO341	0	0	0	2	0	Fungi;Ascomycota;Ascomycota_unidentified;Ascomycota_unidentified_1;Ascomycota_unidentified_1;Ascomycota_unidentified_1_1;Ascomycota_sp|SH230788.06FU	2
DENOVO342	2	0	0	0	0	Fungi;Ascomycota;Sordariomycetes;Sordariomycetes_unidentified;Sordariomycetes_unidentified_1;Sordariomycetes_unidentified_1;Sordariomycetes_sp|SH230621.06FU	2
DENOVO344	2	0	0	0	0	Fungi;Ascomycota;Eurotiomycetes;Eurotiales;Trichocomaceae	2
DENOVO345	0	2	0	0	0	Fungi	2
DENOVO349	2	0	0	0	0	Fungi	2
DENOVO350	2	0	0	0	0	Fungi;Ascomycota;Dothideomycetes;Pleosporales;Lophiostomataceae;Lophiostoma;Lophiostoma_cynaroidis|SH235593.06FU	2
DENOVO351	2	0	0	0	0	Fungi;Ascomycota;Dothideomycetes;Capnodiales;Teratosphaeriaceae;Teratosphaeria;Teratosphaeria_capensis|SH222468.06FU	2
DENOVO352	2	0	0	0	0	Fungi;Ascomycota;Dothideomycetes;Pleosporales;Incertae_sedis_13;Phoma;Phoma_cf_nebulosa_JZG_2008|SH196223.06FU	2
DENOVO354	2	0	0	0	0	Fungi;Ascomycota	2
DENOVO355	0	0	0	0	2	Fungi;Ascomycota;Eurotiomycetes;Chaetothyriales;Herpotrichiellaceae;Cladophialophora	2
DENOVO356	0	2	0	0	0	Fungi	2
DENOVO359	0	2	0	0	0	Fungi;Ascomycota;Dothideomycetes;Pleosporales;Incertae_sedis_13;Ascochyta;Ascochyta_hordei|SH233954.06FU	2
DENOVO360	2	0	0	0	0	Fungi;Basidiomycota	2
DENOVO362	2	0	0	0	0	Fungi;Basidiomycota;Agaricomycetes;Agaricales	2
DENOVO369	2	0	0	0	0	Fungi;Ascomycota;Dothideomycetes;Pleosporales;Pleosporales_unidentified;Pleosporales_unidentified_1;Pleosporales_sp|SH205838.06FU	2
DENOVO370	0	0	0	2	0	Fungi;Ascomycota;Dothideomycetes;Capnodiales;Teratosphaeriaceae;Penidiella;Penidiella_sp|SH238983.06FU	2
