# Supplementary material for: A snapshot of microbial diversity and function in an undisturbed sugarcane bagasse pile
Source: BMC Biotechnol. 2020 Feb 28;20:12. doi: 10.1186/s12896-020-00609-y (PMC7049217; doi:10.1186/s12896-020-00609-y)
Supplement: Supplementary file 4 — Additional file 4. Taxonomic classification of 16S OTUs at six levels (kingdom to genus) and their abundance in each sample (after rarefaction). [file 12896_2020_609_MOESM4_ESM.xlsx]

## Sheet: level 1-kingdom
OTU	1-16S	2-16S	3-16S	4-16S	5-16S	6-16S
Bacteria	45367	65592	58890	63989	53126	53516
After rarefaction	45000	45000	45000	45000	45000	45000
Note: classifications in all other sheets are after rarefaction.

## Sheet: level 2-phylum
OTU	1-16S	2-16S	3-16S	4-16S	5-16S	6-16S	total	% of total
Bacteria;Acidobacteria	1814	3454	10638	7584	2998	5104	31592	11.7007
Bacteria;Actinobacteria	4564	14230	6220	8913	5813	7593	47333	17.5307
Bacteria;Armatimonadetes	54	696	273	21	88	124	1256	0.465185
Bacteria;Bacteroidetes	699	2229	821	2586	796	2021	9152	3.38963
Bacteria;Candidatus Saccharibacteria	463	972	7610	81	638	3916	13680	5.06667
Bacteria;Chlamydiae	27	9	113	25	222	1323	1719	0.636667
Bacteria;Chloroflexi	860	78	1376	2534	10773	1972	17593	6.51593
Bacteria;Cyanobacteria/Chloroplast	200	0	0	0	0	0	200	0.0740741
Bacteria;Deinococcus-Thermus	13	8	126	0	0	0	147	0.0544444
Bacteria;Firmicutes	30237	244	265	14887	397	291	46321	17.1559
Bacteria;Gemmatimonadetes	0	0	39	34	39	149	261	0.0966667
Bacteria;Parcubacteria	0	133	5	4	1	379	522	0.193333
Bacteria;Planctomycetes	156	3836	1007	79	3074	2049	10201	3.77815
Bacteria;Proteobacteria	5038	16166	9773	7570	10452	14095	63094	23.3681
Bacteria;Unclassified	467	583	2236	90	1468	1414	6258	2.31778
Bacteria;Verrucomicrobia	350	645	2636	532	7463	4084	15710	5.81852
Bacteria;candidate division WPS-1	57	1716	1843	11	644	482	4753	1.76037
Bacteria;candidate division WPS-2	1	1	19	49	134	4	208	0.077037
total	45000	45000	45000	45000	45000	45000	270000

## Sheet: level 3-class
OTU	1-16S	2-16S	3-16S	4-16S	5-16S	6-16S
Bacteria;Acidobacteria;Acidobacteria_Gp1	1491	3331	9804	1930	2101	2986
Bacteria;Acidobacteria;Acidobacteria_Gp16	16	0	11	0	0	53
Bacteria;Acidobacteria;Acidobacteria_Gp2	0	0	0	1	2	0
Bacteria;Acidobacteria;Acidobacteria_Gp3	250	119	817	5651	895	2038
Bacteria;Acidobacteria;Acidobacteria_Gp4	26	4	0	0	0	0
Bacteria;Acidobacteria;Acidobacteria_Gp6	31	0	6	2	0	27
Bacteria;Actinobacteria;Actinobacteria	4443	14159	5327	8889	5518	6803
Bacteria;Actinobacteria;Unclassified	121	71	893	24	295	790
Bacteria;Armatimonadetes;Armatimonadetes_gp5	0	0	19	0	54	3
Bacteria;Armatimonadetes;Armatimonadia	7	130	71	1	34	11
Bacteria;Armatimonadetes;Chthonomonadetes	0	10	171	16	0	110
Bacteria;Armatimonadetes;Fimbriimonadia	46	0	4	0	0	0
Bacteria;Armatimonadetes;Unclassified	1	556	8	4	0	0
Bacteria;Bacteroidetes;Bacteroidia	34	0	3	0	0	0
Bacteria;Bacteroidetes;Cytophagia	29	265	29	2	392	19
Bacteria;Bacteroidetes;Flavobacteriia	41	5	0	0	0	0
Bacteria;Bacteroidetes;Sphingobacteriia	482	1948	557	2574	390	1756
Bacteria;Bacteroidetes;Unclassified	113	11	232	10	14	246
Bacteria;Candidatus Saccharibacteria;Saccharibacteria_genera_incertae_sedis	463	972	7610	81	638	3916
Bacteria;Chlamydiae;Chlamydiia	27	9	113	25	222	1323
Bacteria;Chloroflexi;Chloroflexia	0	12	7	0	0	0
Bacteria;Chloroflexi;Ktedonobacteria	842	4	1340	2533	10773	1963
Bacteria;Chloroflexi;Thermomicrobia	18	39	0	1	0	4
Bacteria;Chloroflexi;Unclassified	0	23	29	0	0	5
Bacteria;Cyanobacteria/Chloroplast;Chloroplast	200	0	0	0	0	0
Bacteria;Deinococcus-Thermus;Deinococci	13	8	126	0	0	0
Bacteria;Firmicutes;Bacilli	30170	244	265	13920	381	289
Bacteria;Firmicutes;Clostridia	52	0	0	967	0	1
Bacteria;Firmicutes;Unclassified	15	0	0	0	16	1
Bacteria;Gemmatimonadetes;Gemmatimonadetes	0	0	39	34	39	149
Bacteria;Parcubacteria;Parcubacteria_genera_incertae_sedis	0	133	5	4	1	379
Bacteria;Planctomycetes;Phycisphaerae	34	3527	0	3	8	4
Bacteria;Planctomycetes;Planctomycetia	122	309	1007	76	3066	2045
Bacteria;Proteobacteria;Alphaproteobacteria	1458	13227	8105	4146	7573	10886
Bacteria;Proteobacteria;Betaproteobacteria	233	2048	202	3	19	55
Bacteria;Proteobacteria;Deltaproteobacteria	187	275	971	48	1074	438
Bacteria;Proteobacteria;Gammaproteobacteria	3149	518	416	3367	1711	2714
Bacteria;Proteobacteria;Oligoflexia	0	7	0	0	0	0
Bacteria;Proteobacteria;Unclassified	11	91	79	6	75	2
Bacteria;Unclassified;Unclassified	467	583	2236	90	1468	1414
Bacteria;Verrucomicrobia;Opitutae	93	0	54	6	906	1134
Bacteria;Verrucomicrobia;Spartobacteria	51	633	399	173	1076	441
Bacteria;Verrucomicrobia;Subdivision3	93	1	1003	246	1357	2429
Bacteria;Verrucomicrobia;Unclassified	86	11	891	107	4023	64
Bacteria;Verrucomicrobia;Verrucomicrobiae	27	0	289	0	101	16
Bacteria;candidate division WPS-1;WPS-1_genera_incertae_sedis	57	1716	1843	11	644	482
Bacteria;candidate division WPS-2;WPS-2_genera_incertae_sedis	1	1	19	49	134	4

## Sheet: level 4-order
OTU	1-16S	2-16S	3-16S	4-16S	5-16S	6-16S
Bacteria;Acidobacteria;Acidobacteria_Gp16;Gp16	16	0	11	0	0	53
Bacteria;Acidobacteria;Acidobacteria_Gp1;Acidipila	3	0	5	4	762	85
Bacteria;Acidobacteria;Acidobacteria_Gp1;Bryocella	0	0	55	1	6	2
Bacteria;Acidobacteria;Acidobacteria_Gp1;Edaphobacter	12	118	18	1	10	1
Bacteria;Acidobacteria;Acidobacteria_Gp1;Gp1	0	0	63	0	1	10
Bacteria;Acidobacteria;Acidobacteria_Gp1;Granulicella	56	1753	75	61	119	14
Bacteria;Acidobacteria;Acidobacteria_Gp1;Telmatobacter	23	1	115	15	69	5
Bacteria;Acidobacteria;Acidobacteria_Gp1;Terriglobus	41	1214	112	7	69	7
Bacteria;Acidobacteria;Acidobacteria_Gp1;Unclassified	1356	245	9361	1841	1065	2862
Bacteria;Acidobacteria;Acidobacteria_Gp2;Gp2	0	0	0	1	2	0
Bacteria;Acidobacteria;Acidobacteria_Gp3;Gp3	250	119	795	5645	884	2037
Bacteria;Acidobacteria;Acidobacteria_Gp3;Unclassified	0	0	22	6	11	1
Bacteria;Acidobacteria;Acidobacteria_Gp4;Gp4	26	0	0	0	0	0
Bacteria;Acidobacteria;Acidobacteria_Gp4;Unclassified	0	4	0	0	0	0
Bacteria;Acidobacteria;Acidobacteria_Gp6;Gp6	31	0	6	2	0	27
Bacteria;Actinobacteria;Actinobacteria;Acidimicrobiales	0	0	1	4	503	26
Bacteria;Actinobacteria;Actinobacteria;Actinomycetales	4090	14071	3247	8794	3593	5484
Bacteria;Actinobacteria;Actinobacteria;Gaiellales	79	0	1647	19	1	893
Bacteria;Actinobacteria;Actinobacteria;Solirubrobacterales	250	62	291	64	1300	283
Bacteria;Actinobacteria;Actinobacteria;Unclassified	24	26	141	8	121	117
Bacteria;Actinobacteria;Unclassified;Unclassified	121	71	893	24	295	790
Bacteria;Armatimonadetes;Armatimonadetes_gp5;Armatimonadetes_gp5	0	0	19	0	54	3
Bacteria;Armatimonadetes;Armatimonadia;Armatimonadales	7	130	71	1	34	11
Bacteria;Armatimonadetes;Chthonomonadetes;Chthonomonadales	0	10	171	16	0	110
Bacteria;Armatimonadetes;Fimbriimonadia;Fimbriimonadales	46	0	4	0	0	0
Bacteria;Armatimonadetes;Unclassified;Unclassified	1	556	8	4	0	0
Bacteria;Bacteroidetes;Bacteroidia;Bacteroidales	34	0	3	0	0	0
Bacteria;Bacteroidetes;Cytophagia;Cytophagales	29	265	29	2	392	19
Bacteria;Bacteroidetes;Flavobacteriia;Flavobacteriales	41	5	0	0	0	0
Bacteria;Bacteroidetes;Sphingobacteriia;Sphingobacteriales	482	1948	557	2574	390	1756
Bacteria;Bacteroidetes;Unclassified;Unclassified	113	11	232	10	14	246
Bacteria;Candidatus Saccharibacteria;Saccharibacteria_genera_incertae_sedis;Saccharibacteria_genera_incertae_sedis	463	972	7610	81	638	3916
Bacteria;Chlamydiae;Chlamydiia;Chlamydiales	27	9	113	25	222	1323
Bacteria;Chloroflexi;Chloroflexia;Kallotenuales	0	12	0	0	0	0
Bacteria;Chloroflexi;Chloroflexia;Unclassified	0	0	7	0	0	0
Bacteria;Chloroflexi;Ktedonobacteria;Ktedonobacterales	806	0	1335	370	10772	1958
Bacteria;Chloroflexi;Ktedonobacteria;Thermogemmatisporales	36	4	5	2163	1	5
Bacteria;Chloroflexi;Thermomicrobia;Sphaerobacterales	0	39	0	1	0	4
Bacteria;Chloroflexi;Thermomicrobia;Thermomicrobiales	18	0	0	0	0	0
Bacteria;Chloroflexi;Unclassified;Unclassified	0	23	29	0	0	5
Bacteria;Cyanobacteria/Chloroplast;Chloroplast;Chloroplast	200	0	0	0	0	0
Bacteria;Deinococcus-Thermus;Deinococci;Deinococcales	13	8	0	0	0	0
Bacteria;Deinococcus-Thermus;Deinococci;Thermales	0	0	126	0	0	0
Bacteria;Firmicutes;Bacilli;Bacillales	30170	241	265	13920	381	289
Bacteria;Firmicutes;Bacilli;Lactobacillales	0	3	0	0	0	0
Bacteria;Firmicutes;Clostridia;Clostridiales	36	0	0	967	0	1
Bacteria;Firmicutes;Clostridia;Unclassified	16	0	0	0	0	0
Bacteria;Firmicutes;Unclassified;Unclassified	15	0	0	0	16	1
Bacteria;Gemmatimonadetes;Gemmatimonadetes;Gemmatimonadales	0	0	39	34	39	149
Bacteria;Parcubacteria;Parcubacteria_genera_incertae_sedis;Parcubacteria_genera_incertae_sedis	0	133	5	4	1	379
Bacteria;Planctomycetes;Phycisphaerae;Tepidisphaerales	34	3527	0	3	8	4
Bacteria;Planctomycetes;Planctomycetia;Planctomycetales	122	309	887	75	3066	2037
Bacteria;Planctomycetes;Planctomycetia;Unclassified	0	0	120	1	0	8
Bacteria;Proteobacteria;Alphaproteobacteria;Alphaproteobacteria_incertae_sedis	34	0	457	28	1825	1694
Bacteria;Proteobacteria;Alphaproteobacteria;Caulobacterales	72	615	376	72	930	151
Bacteria;Proteobacteria;Alphaproteobacteria;Rhizobiales	506	6930	3981	288	2208	7243
Bacteria;Proteobacteria;Alphaproteobacteria;Rhodobacterales	7	4	0	0	0	0
Bacteria;Proteobacteria;Alphaproteobacteria;Rhodospirillales	446	1516	1735	3707	1980	1252
Bacteria;Proteobacteria;Alphaproteobacteria;Rickettsiales	0	0	32	0	0	0
Bacteria;Proteobacteria;Alphaproteobacteria;Sphingomonadales	248	3954	756	24	25	379
Bacteria;Proteobacteria;Alphaproteobacteria;Unclassified	145	208	768	27	605	167
Bacteria;Proteobacteria;Betaproteobacteria;Burkholderiales	204	1967	111	3	17	21
Bacteria;Proteobacteria;Betaproteobacteria;Nitrosomonadales	11	0	0	0	0	0
Bacteria;Proteobacteria;Betaproteobacteria;Unclassified	18	81	91	0	2	34
Bacteria;Proteobacteria;Deltaproteobacteria;Bdellovibrionales	38	85	274	4	60	60
Bacteria;Proteobacteria;Deltaproteobacteria;Myxococcales	129	183	659	23	976	101
Bacteria;Proteobacteria;Deltaproteobacteria;Unclassified	20	7	38	21	38	277
Bacteria;Proteobacteria;Gammaproteobacteria;Chromatiales	0	0	0	0	0	34
Bacteria;Proteobacteria;Gammaproteobacteria;Enterobacteriales	2873	106	4	1	0	0
Bacteria;Proteobacteria;Gammaproteobacteria;Legionellales	16	0	31	20	141	16
Bacteria;Proteobacteria;Gammaproteobacteria;Methylococcales	0	0	0	2	0	454
Bacteria;Proteobacteria;Gammaproteobacteria;Pseudomonadales	22	9	0	12	0	0
Bacteria;Proteobacteria;Gammaproteobacteria;Unclassified	58	16	197	37	934	775
Bacteria;Proteobacteria;Gammaproteobacteria;Xanthomonadales	180	387	184	3295	636	1435
Bacteria;Proteobacteria;Oligoflexia;Oligoflexales	0	7	0	0	0	0
Bacteria;Proteobacteria;Unclassified;Unclassified	11	91	79	6	75	2
Bacteria;Unclassified;Unclassified;Unclassified	467	583	2236	90	1468	1414
Bacteria;Verrucomicrobia;Opitutae;Opitutales	93	0	54	6	906	1134
Bacteria;Verrucomicrobia;Spartobacteria;Spartobacteria_genera_incertae_sedis	1	465	88	138	553	417
Bacteria;Verrucomicrobia;Spartobacteria;Terrimicrobium	0	2	116	0	0	4
Bacteria;Verrucomicrobia;Spartobacteria;Unclassified	50	166	195	35	523	20
Bacteria;Verrucomicrobia;Subdivision3;Subdivision3_genera_incertae_sedis	93	1	1003	246	1357	2429
Bacteria;Verrucomicrobia;Unclassified;Unclassified	86	11	891	107	4023	64
Bacteria;Verrucomicrobia;Verrucomicrobiae;Verrucomicrobiales	27	0	289	0	101	16
Bacteria;candidate division WPS-1;WPS-1_genera_incertae_sedis;WPS-1_genera_incertae_sedis	57	1716	1843	11	644	482
Bacteria;candidate division WPS-2;WPS-2_genera_incertae_sedis;WPS-2_genera_incertae_sedis	1	1	19	49	134	4

## Sheet: level 5-family
OTU	1-16S	2-16S	3-16S	4-16S	5-16S	6-16S
Bacteria;Acidobacteria;Acidobacteria_Gp16;Gp16;Gp16	16	0	11	0	0	53
Bacteria;Acidobacteria;Acidobacteria_Gp1;Acidipila;Acidipila	3	0	5	4	762	85
Bacteria;Acidobacteria;Acidobacteria_Gp1;Bryocella;Bryocella	0	0	55	1	6	2
Bacteria;Acidobacteria;Acidobacteria_Gp1;Edaphobacter;Edaphobacter	12	118	18	1	10	1
Bacteria;Acidobacteria;Acidobacteria_Gp1;Gp1;Gp1	0	0	63	0	1	10
Bacteria;Acidobacteria;Acidobacteria_Gp1;Granulicella;Granulicella	56	1753	75	61	119	14
Bacteria;Acidobacteria;Acidobacteria_Gp1;Telmatobacter;Telmatobacter	23	1	115	15	69	5
Bacteria;Acidobacteria;Acidobacteria_Gp1;Terriglobus;Terriglobus	41	1214	112	7	69	7
Bacteria;Acidobacteria;Acidobacteria_Gp1;Unclassified;Unclassified	1356	245	9361	1841	1065	2862
Bacteria;Acidobacteria;Acidobacteria_Gp2;Gp2;Gp2	0	0	0	1	2	0
Bacteria;Acidobacteria;Acidobacteria_Gp3;Gp3;Gp3	250	119	795	5645	884	2037
Bacteria;Acidobacteria;Acidobacteria_Gp3;Unclassified;Unclassified	0	0	22	6	11	1
Bacteria;Acidobacteria;Acidobacteria_Gp4;Gp4;Gp4	26	0	0	0	0	0
Bacteria;Acidobacteria;Acidobacteria_Gp4;Unclassified;Unclassified	0	4	0	0	0	0
Bacteria;Acidobacteria;Acidobacteria_Gp6;Gp6;Gp6	31	0	6	2	0	27
Bacteria;Actinobacteria;Actinobacteria;Acidimicrobiales;Acidimicrobineae_incertae_sedis	0	0	0	0	25	0
Bacteria;Actinobacteria;Actinobacteria;Acidimicrobiales;Unclassified	0	0	1	4	478	26
Bacteria;Actinobacteria;Actinobacteria;Actinomycetales;Acidothermaceae	93	1	539	109	2	211
Bacteria;Actinobacteria;Actinobacteria;Actinomycetales;Actinospicaceae	0	0	1	0	2	0
Bacteria;Actinobacteria;Actinobacteria;Actinomycetales;Bogoriellaceae	0	8	0	0	0	0
Bacteria;Actinobacteria;Actinobacteria;Actinomycetales;Brevibacteriaceae	268	0	0	0	2	0
Bacteria;Actinobacteria;Actinobacteria;Actinomycetales;Corynebacteriaceae	35	0	0	0	0	0
Bacteria;Actinobacteria;Actinobacteria;Actinomycetales;Cryptosporangiaceae	39	349	232	11	47	112
Bacteria;Actinobacteria;Actinobacteria;Actinomycetales;Dermabacteraceae	20	0	0	0	1	0
Bacteria;Actinobacteria;Actinobacteria;Actinomycetales;Dietziaceae	11	0	0	0	0	0
Bacteria;Actinobacteria;Actinobacteria;Actinomycetales;Geodermatophilaceae	0	801	0	11	6	4
Bacteria;Actinobacteria;Actinobacteria;Actinomycetales;Intrasporangiaceae	0	8	0	0	0	0
Bacteria;Actinobacteria;Actinobacteria;Actinomycetales;Kineosporiaceae	0	53	0	1	2	0
Bacteria;Actinobacteria;Actinobacteria;Actinomycetales;Microbacteriaceae	344	9246	1210	58	81	74
Bacteria;Actinobacteria;Actinobacteria;Actinomycetales;Micrococcaceae	13	6	0	0	0	0
Bacteria;Actinobacteria;Actinobacteria;Actinomycetales;Micromonosporaceae	19	23	43	5	70	16
Bacteria;Actinobacteria;Actinobacteria;Actinomycetales;Motilibacter	0	9	0	0	0	0
Bacteria;Actinobacteria;Actinobacteria;Actinomycetales;Mycobacteriaceae	58	105	101	7	92	91
Bacteria;Actinobacteria;Actinobacteria;Actinomycetales;Nocardiaceae	0	36	0	0	0	0
Bacteria;Actinobacteria;Actinobacteria;Actinomycetales;Nocardioidaceae	93	1768	306	1	40	16
Bacteria;Actinobacteria;Actinobacteria;Actinomycetales;Propionibacteriaceae	83	59	0	2	1	0
Bacteria;Actinobacteria;Actinobacteria;Actinomycetales;Pseudonocardiaceae	179	533	163	6423	63	408
Bacteria;Actinobacteria;Actinobacteria;Actinomycetales;Segniliparaceae	0	0	2	0	0	0
Bacteria;Actinobacteria;Actinobacteria;Actinomycetales;Sporichthyaceae	0	0	0	0	9	1
Bacteria;Actinobacteria;Actinobacteria;Actinomycetales;Streptomycetaceae	38	175	353	4	39	15
Bacteria;Actinobacteria;Actinobacteria;Actinomycetales;Streptosporangiaceae	698	11	55	1970	639	914
Bacteria;Actinobacteria;Actinobacteria;Actinomycetales;Thermomonosporaceae	1990	3	22	88	511	3549
Bacteria;Actinobacteria;Actinobacteria;Actinomycetales;Unclassified	109	877	220	104	1986	73
Bacteria;Actinobacteria;Actinobacteria;Gaiellales;Gaiellaceae	79	0	1647	19	1	893
Bacteria;Actinobacteria;Actinobacteria;Solirubrobacterales;Conexibacteraceae	193	18	114	59	1260	52
Bacteria;Actinobacteria;Actinobacteria;Solirubrobacterales;Patulibacteraceae	0	5	0	0	0	0
Bacteria;Actinobacteria;Actinobacteria;Solirubrobacterales;Solirubrobacteraceae	0	1	4	3	23	9
Bacteria;Actinobacteria;Actinobacteria;Solirubrobacterales;Unclassified	57	38	173	2	17	222
Bacteria;Actinobacteria;Actinobacteria;Unclassified;Unclassified	24	26	141	8	121	117
Bacteria;Actinobacteria;Unclassified;Unclassified;Unclassified	121	71	893	24	295	790
Bacteria;Armatimonadetes;Armatimonadetes_gp5;Armatimonadetes_gp5;Armatimonadetes_gp5	0	0	19	0	54	3
Bacteria;Armatimonadetes;Armatimonadia;Armatimonadales;Armatimonadaceae	7	130	71	1	34	11
Bacteria;Armatimonadetes;Chthonomonadetes;Chthonomonadales;Chthonomonadaceae	0	10	171	16	0	110
Bacteria;Armatimonadetes;Fimbriimonadia;Fimbriimonadales;Fimbriimonadaceae	46	0	4	0	0	0
Bacteria;Armatimonadetes;Unclassified;Unclassified;Unclassified	1	556	8	4	0	0
Bacteria;Bacteroidetes;Bacteroidia;Bacteroidales;Porphyromonadaceae	0	0	3	0	0	0
Bacteria;Bacteroidetes;Bacteroidia;Bacteroidales;Prevotellaceae	34	0	0	0	0	0
Bacteria;Bacteroidetes;Cytophagia;Cytophagales;Chryseolinea	0	0	3	0	0	0
Bacteria;Bacteroidetes;Cytophagia;Cytophagales;Cytophagaceae	8	255	4	0	13	19
Bacteria;Bacteroidetes;Cytophagia;Cytophagales;Ohtaekwangia	6	0	8	0	0	0
Bacteria;Bacteroidetes;Cytophagia;Cytophagales;Unclassified	15	10	14	2	379	0
Bacteria;Bacteroidetes;Flavobacteriia;Flavobacteriales;Cryomorphaceae	0	1	0	0	0	0
Bacteria;Bacteroidetes;Flavobacteriia;Flavobacteriales;Flavobacteriaceae	41	4	0	0	0	0
Bacteria;Bacteroidetes;Sphingobacteriia;Sphingobacteriales;Chitinophagaceae	395	276	481	2569	381	1755
Bacteria;Bacteroidetes;Sphingobacteriia;Sphingobacteriales;Sphingobacteriaceae	87	1672	76	5	9	1
Bacteria;Bacteroidetes;Unclassified;Unclassified;Unclassified	113	11	232	10	14	246
Bacteria;Candidatus Saccharibacteria;Saccharibacteria_genera_incertae_sedis;Saccharibacteria_genera_incertae_sedis;Saccharibacteria_genera_incertae_sedis	463	972	7610	81	638	3916
Bacteria;Chlamydiae;Chlamydiia;Chlamydiales;Parachlamydiaceae	27	9	24	2	162	1208
Bacteria;Chlamydiae;Chlamydiia;Chlamydiales;Simkaniaceae	0	0	0	2	0	0
Bacteria;Chlamydiae;Chlamydiia;Chlamydiales;Unclassified	0	0	89	21	60	115
Bacteria;Chloroflexi;Chloroflexia;Kallotenuales;Kallotenuaceae	0	12	0	0	0	0
Bacteria;Chloroflexi;Chloroflexia;Unclassified;Unclassified	0	0	7	0	0	0
Bacteria;Chloroflexi;Ktedonobacteria;Ktedonobacterales;Ktedonobacteraceae	680	0	887	234	10771	303
Bacteria;Chloroflexi;Ktedonobacteria;Ktedonobacterales;Thermosporotrichaceae	109	0	369	0	0	6
Bacteria;Chloroflexi;Ktedonobacteria;Ktedonobacterales;Unclassified	17	0	79	136	1	1649
Bacteria;Chloroflexi;Ktedonobacteria;Thermogemmatisporales;Thermogemmatisporaceae	36	4	5	2163	1	5
Bacteria;Chloroflexi;Thermomicrobia;Sphaerobacterales;Sphaerobacteraceae	0	39	0	1	0	4
Bacteria;Chloroflexi;Thermomicrobia;Thermomicrobiales;Thermomicrobiaceae	18	0	0	0	0	0
Bacteria;Chloroflexi;Unclassified;Unclassified;Unclassified	0	23	29	0	0	5
Bacteria;Cyanobacteria/Chloroplast;Chloroplast;Chloroplast;Chloroplast	200	0	0	0	0	0
Bacteria;Deinococcus-Thermus;Deinococci;Deinococcales;Deinococcaceae	13	0	0	0	0	0
Bacteria;Deinococcus-Thermus;Deinococci;Deinococcales;Trueperaceae	0	8	0	0	0	0
Bacteria;Deinococcus-Thermus;Deinococci;Thermales;Thermaceae	0	0	126	0	0	0
Bacteria;Firmicutes;Bacilli;Bacillales;Alicyclobacillaceae	23480	5	87	13543	188	194
Bacteria;Firmicutes;Bacilli;Bacillales;Bacillaceae 1	1012	228	126	3	84	10
Bacteria;Firmicutes;Bacilli;Bacillales;Bacillaceae 2	1933	0	3	7	0	70
Bacteria;Firmicutes;Bacilli;Bacillales;Paenibacillaceae 1	2451	2	43	367	102	13
Bacteria;Firmicutes;Bacilli;Bacillales;Staphylococcaceae	71	0	0	0	0	0
Bacteria;Firmicutes;Bacilli;Bacillales;Thermoactinomycetaceae 1	1111	6	6	0	7	0
Bacteria;Firmicutes;Bacilli;Bacillales;Thermoactinomycetaceae 2	9	0	0	0	0	0
Bacteria;Firmicutes;Bacilli;Bacillales;Unclassified	103	0	0	0	0	2
Bacteria;Firmicutes;Bacilli;Lactobacillales;Leuconostocaceae	0	3	0	0	0	0
Bacteria;Firmicutes;Clostridia;Clostridiales;Clostridiales_Incertae Sedis XVII	2	0	0	967	0	1
Bacteria;Firmicutes;Clostridia;Clostridiales;Lachnospiraceae	14	0	0	0	0	0
Bacteria;Firmicutes;Clostridia;Clostridiales;Ruminococcaceae	20	0	0	0	0	0
Bacteria;Firmicutes;Clostridia;Unclassified;Unclassified	16	0	0	0	0	0
Bacteria;Firmicutes;Unclassified;Unclassified;Unclassified	15	0	0	0	16	1
Bacteria;Gemmatimonadetes;Gemmatimonadetes;Gemmatimonadales;Gemmatimonadaceae	0	0	39	34	39	149
Bacteria;Parcubacteria;Parcubacteria_genera_incertae_sedis;Parcubacteria_genera_incertae_sedis;Parcubacteria_genera_incertae_sedis	0	133	5	4	1	379
Bacteria;Planctomycetes;Phycisphaerae;Tepidisphaerales;Tepidisphaeraceae	34	3527	0	3	8	4
Bacteria;Planctomycetes;Planctomycetia;Planctomycetales;Planctomycetaceae	122	309	887	75	3066	2037
Bacteria;Planctomycetes;Planctomycetia;Unclassified;Unclassified	0	0	120	1	0	8
Bacteria;Proteobacteria;Alphaproteobacteria;Alphaproteobacteria_incertae_sedis;Rhizomicrobium	34	0	457	28	1823	1694
Bacteria;Proteobacteria;Alphaproteobacteria;Alphaproteobacteria_incertae_sedis;Unclassified	0	0	0	0	2	0
Bacteria;Proteobacteria;Alphaproteobacteria;Caulobacterales;Caulobacteraceae	72	615	376	72	930	151
Bacteria;Proteobacteria;Alphaproteobacteria;Rhizobiales;Beijerinckiaceae	1	715	2	9	136	3
Bacteria;Proteobacteria;Alphaproteobacteria;Rhizobiales;Bradyrhizobiaceae	94	8	62	33	539	46
Bacteria;Proteobacteria;Alphaproteobacteria;Rhizobiales;Hyphomicrobiaceae	117	43	1287	7	27	1743
Bacteria;Proteobacteria;Alphaproteobacteria;Rhizobiales;Methylobacteriaceae	58	4195	1	59	33	26
Bacteria;Proteobacteria;Alphaproteobacteria;Rhizobiales;Methylocystaceae	0	32	4	4	17	67
Bacteria;Proteobacteria;Alphaproteobacteria;Rhizobiales;Rhizobiales_incertae_sedis	0	0	0	0	0	42
Bacteria;Proteobacteria;Alphaproteobacteria;Rhizobiales;Rhodobiaceae	36	0	1255	9	0	2053
Bacteria;Proteobacteria;Alphaproteobacteria;Rhizobiales;Roseiarcaceae	0	0	2	1	1	0
Bacteria;Proteobacteria;Alphaproteobacteria;Rhizobiales;Unclassified	200	1911	1355	166	1408	3249
Bacteria;Proteobacteria;Alphaproteobacteria;Rhizobiales;Xanthobacteraceae	0	26	13	0	47	14
Bacteria;Proteobacteria;Alphaproteobacteria;Rhodobacterales;Rhodobacteraceae	7	4	0	0	0	0
Bacteria;Proteobacteria;Alphaproteobacteria;Rhodospirillales;Acetobacteraceae	262	1446	776	3617	770	462
Bacteria;Proteobacteria;Alphaproteobacteria;Rhodospirillales;Reyranella	8	1	38	4	74	14
Bacteria;Proteobacteria;Alphaproteobacteria;Rhodospirillales;Rhodospirillaceae	76	4	511	44	395	233
Bacteria;Proteobacteria;Alphaproteobacteria;Rhodospirillales;Unclassified	100	65	410	42	741	543
Bacteria;Proteobacteria;Alphaproteobacteria;Rickettsiales;Rickettsiaceae	0	0	32	0	0	0
Bacteria;Proteobacteria;Alphaproteobacteria;Sphingomonadales;Erythrobacteraceae	0	1	0	2	0	81
Bacteria;Proteobacteria;Alphaproteobacteria;Sphingomonadales;Sphingomonadaceae	248	3953	756	22	25	298
Bacteria;Proteobacteria;Alphaproteobacteria;Unclassified;Unclassified	145	208	768	27	605	167
Bacteria;Proteobacteria;Betaproteobacteria;Burkholderiales;Alcaligenaceae	0	2	3	0	0	0
Bacteria;Proteobacteria;Betaproteobacteria;Burkholderiales;Burkholderiaceae	76	1634	84	3	15	17
Bacteria;Proteobacteria;Betaproteobacteria;Burkholderiales;Burkholderiales_incertae_sedis	27	0	0	0	0	0
Bacteria;Proteobacteria;Betaproteobacteria;Burkholderiales;Comamonadaceae	101	30	0	0	0	0
Bacteria;Proteobacteria;Betaproteobacteria;Burkholderiales;Oxalobacteraceae	0	295	0	0	2	1
Bacteria;Proteobacteria;Betaproteobacteria;Burkholderiales;Unclassified	0	6	24	0	0	3
Bacteria;Proteobacteria;Betaproteobacteria;Nitrosomonadales;Nitrosomonadaceae	11	0	0	0	0	0
Bacteria;Proteobacteria;Betaproteobacteria;Unclassified;Unclassified	18	81	91	0	2	34
Bacteria;Proteobacteria;Deltaproteobacteria;Bdellovibrionales;Bacteriovoracaceae	6	0	8	0	0	8
Bacteria;Proteobacteria;Deltaproteobacteria;Bdellovibrionales;Bdellovibrionaceae	32	85	266	4	60	52
Bacteria;Proteobacteria;Deltaproteobacteria;Myxococcales;Cystobacteraceae	0	30	162	3	63	5
Bacteria;Proteobacteria;Deltaproteobacteria;Myxococcales;Kofleriaceae	0	0	0	3	80	1
Bacteria;Proteobacteria;Deltaproteobacteria;Myxococcales;Labilitrichaceae	0	79	13	2	48	7
Bacteria;Proteobacteria;Deltaproteobacteria;Myxococcales;Myxococcaceae	0	0	0	0	112	0
Bacteria;Proteobacteria;Deltaproteobacteria;Myxococcales;Polyangiaceae	3	0	11	1	85	9
Bacteria;Proteobacteria;Deltaproteobacteria;Myxococcales;Unclassified	126	74	473	14	588	79
Bacteria;Proteobacteria;Deltaproteobacteria;Unclassified;Unclassified	20	7	38	21	38	277
Bacteria;Proteobacteria;Gammaproteobacteria;Chromatiales;Unclassified	0	0	0	0	0	34
Bacteria;Proteobacteria;Gammaproteobacteria;Enterobacteriales;Enterobacteriaceae	2873	106	4	1	0	0
Bacteria;Proteobacteria;Gammaproteobacteria;Legionellales;Coxiellaceae	16	0	6	11	70	8
Bacteria;Proteobacteria;Gammaproteobacteria;Legionellales;Legionellaceae	0	0	25	9	71	8
Bacteria;Proteobacteria;Gammaproteobacteria;Methylococcales;Methylococcaceae	0	0	0	2	0	454
Bacteria;Proteobacteria;Gammaproteobacteria;Pseudomonadales;Pseudomonadaceae	22	9	0	12	0	0
Bacteria;Proteobacteria;Gammaproteobacteria;Unclassified;Unclassified	58	16	197	37	934	775
Bacteria;Proteobacteria;Gammaproteobacteria;Xanthomonadales;Sinobacteraceae	134	2	158	106	608	1403
Bacteria;Proteobacteria;Gammaproteobacteria;Xanthomonadales;Xanthomonadaceae	46	385	26	3189	28	32
Bacteria;Proteobacteria;Oligoflexia;Oligoflexales;Oligoflexaceae	0	7	0	0	0	0
Bacteria;Proteobacteria;Unclassified;Unclassified;Unclassified	11	91	79	6	75	2
Bacteria;Unclassified;Unclassified;Unclassified;Unclassified	467	583	2236	90	1468	1414
Bacteria;Verrucomicrobia;Opitutae;Opitutales;Opitutaceae	93	0	54	6	906	1134
Bacteria;Verrucomicrobia;Spartobacteria;Spartobacteria_genera_incertae_sedis;Spartobacteria_genera_incertae_sedis	1	465	88	138	553	417
Bacteria;Verrucomicrobia;Spartobacteria;Terrimicrobium;Terrimicrobium	0	2	116	0	0	4
Bacteria;Verrucomicrobia;Spartobacteria;Unclassified;Unclassified	50	166	195	35	523	20
Bacteria;Verrucomicrobia;Subdivision3;Subdivision3_genera_incertae_sedis;Subdivision3_genera_incertae_sedis	93	1	1003	246	1357	2429
Bacteria;Verrucomicrobia;Unclassified;Unclassified;Unclassified	86	11	891	107	4023	64
Bacteria;Verrucomicrobia;Verrucomicrobiae;Verrucomicrobiales;Verrucomicrobiaceae	27	0	289	0	101	16
Bacteria;candidate division WPS-1;WPS-1_genera_incertae_sedis;WPS-1_genera_incertae_sedis;WPS-1_genera_incertae_sedis	57	1716	1843	11	644	482
Bacteria;candidate division WPS-2;WPS-2_genera_incertae_sedis;WPS-2_genera_incertae_sedis;WPS-2_genera_incertae_sedis	1	1	19	49	134	4

## Sheet: level 6-genus
OTU	1-16S	2-16S	3-16S	4-16S	5-16S	6-16S
Bacteria;Firmicutes;Bacilli;Bacillales;Alicyclobacillaceae;Alicyclobacillus	22677	5	38	13542	8	173
Bacteria;Actinobacteria;Actinobacteria;Actinomycetales;Pseudonocardiaceae;Amycolatopsis	171	310	106	6380	35	399
Bacteria;Acidobacteria;Acidobacteria_Gp3;Gp3;Gp3;Gp3	250	119	795	5645	884	2037
Bacteria;Proteobacteria;Gammaproteobacteria;Xanthomonadales;Xanthomonadaceae;Mizugakiibacter	11	0	0	3184	0	0
Bacteria;Bacteroidetes;Sphingobacteriia;Sphingobacteriales;Chitinophagaceae;Unclassified	395	241	458	2569	379	1750
Bacteria;Chloroflexi;Ktedonobacteria;Thermogemmatisporales;Thermogemmatisporaceae;Thermogemmatispora	36	4	5	2163	1	5
Bacteria;Actinobacteria;Actinobacteria;Actinomycetales;Streptosporangiaceae;Microbispora	698	0	48	1970	638	912
Bacteria;Proteobacteria;Alphaproteobacteria;Rhodospirillales;Acetobacteraceae;Unclassified	226	996	494	1846	580	443
Bacteria;Acidobacteria;Acidobacteria_Gp1;Unclassified;Unclassified;Unclassified	1356	245	9361	1841	1065	2862
Bacteria;Proteobacteria;Alphaproteobacteria;Rhodospirillales;Acetobacteraceae;Acidicaldus	26	0	0	1761	0	0
Bacteria;Firmicutes;Clostridia;Clostridiales;Clostridiales_Incertae Sedis XVII;Sulfobacillus	2	0	0	967	0	1
Bacteria;Firmicutes;Bacilli;Bacillales;Paenibacillaceae 1;Cohnella	1723	1	40	367	101	10
Bacteria;Verrucomicrobia;Subdivision3;Subdivision3_genera_incertae_sedis;Subdivision3_genera_incertae_sedis;Subdivision3_genera_incertae_sedis	93	1	1003	246	1357	2429
Bacteria;Chloroflexi;Ktedonobacteria;Ktedonobacterales;Ktedonobacteraceae;Ktedonobacter	680	0	887	234	10771	303
Bacteria;Proteobacteria;Alphaproteobacteria;Rhizobiales;Unclassified;Unclassified	200	1911	1355	166	1408	3249
Bacteria;Verrucomicrobia;Spartobacteria;Spartobacteria_genera_incertae_sedis;Spartobacteria_genera_incertae_sedis;Spartobacteria_genera_incertae_sedis	1	465	88	138	553	417
Bacteria;Chloroflexi;Ktedonobacteria;Ktedonobacterales;Unclassified;Unclassified	17	0	79	136	1	1649
Bacteria;Actinobacteria;Actinobacteria;Actinomycetales;Acidothermaceae;Acidothermus	93	1	539	109	2	211
Bacteria;Verrucomicrobia;Unclassified;Unclassified;Unclassified;Unclassified	86	11	891	107	4023	64
Bacteria;Actinobacteria;Actinobacteria;Actinomycetales;Unclassified;Unclassified	109	877	220	104	1986	73
Bacteria;Unclassified;Unclassified;Unclassified;Unclassified;Unclassified	467	583	2236	90	1468	1414
Bacteria;Proteobacteria;Gammaproteobacteria;Xanthomonadales;Sinobacteraceae;Unclassified	114	0	99	88	16	151
Bacteria;Candidatus Saccharibacteria;Saccharibacteria_genera_incertae_sedis;Saccharibacteria_genera_incertae_sedis;Saccharibacteria_genera_incertae_sedis;Saccharibacteria_genera_incertae_sedis	463	972	7610	81	638	3916
Bacteria;Acidobacteria;Acidobacteria_Gp1;Granulicella;Granulicella;Granulicella	56	1753	75	61	119	14
Bacteria;Actinobacteria;Actinobacteria;Solirubrobacterales;Conexibacteraceae;Conexibacter	193	18	114	59	1260	52
Bacteria;Proteobacteria;Alphaproteobacteria;Rhizobiales;Methylobacteriaceae;Methylobacterium	58	4160	1	59	30	26
Bacteria;Actinobacteria;Actinobacteria;Actinomycetales;Thermomonosporaceae;Actinoallomurus	111	3	0	54	42	311
Bacteria;Proteobacteria;Alphaproteobacteria;Caulobacterales;Caulobacteraceae;Phenylobacterium	39	211	328	52	716	110
Bacteria;candidate division WPS-2;WPS-2_genera_incertae_sedis;WPS-2_genera_incertae_sedis;WPS-2_genera_incertae_sedis;WPS-2_genera_incertae_sedis	1	1	19	49	134	4
Bacteria;Planctomycetes;Planctomycetia;Planctomycetales;Planctomycetaceae;Unclassified	60	193	226	48	2592	1576
Bacteria;Proteobacteria;Alphaproteobacteria;Rhodospirillales;Unclassified;Unclassified	100	65	410	42	741	543
Bacteria;Proteobacteria;Gammaproteobacteria;Unclassified;Unclassified;Unclassified	58	16	197	37	934	775
Bacteria;Verrucomicrobia;Spartobacteria;Unclassified;Unclassified;Unclassified	50	166	195	35	523	20
Bacteria;Gemmatimonadetes;Gemmatimonadetes;Gemmatimonadales;Gemmatimonadaceae;Gemmatimonas	0	0	39	34	39	149
Bacteria;Proteobacteria;Alphaproteobacteria;Rhizobiales;Bradyrhizobiaceae;Bradyrhizobium	85	4	59	33	535	43
Bacteria;Actinobacteria;Actinobacteria;Actinomycetales;Thermomonosporaceae;Unclassified	49	0	3	28	467	52
Bacteria;Proteobacteria;Alphaproteobacteria;Alphaproteobacteria_incertae_sedis;Rhizomicrobium;Rhizomicrobium	34	0	457	28	1823	1694
Bacteria;Proteobacteria;Alphaproteobacteria;Unclassified;Unclassified;Unclassified	145	208	768	27	605	167
Bacteria;Actinobacteria;Actinobacteria;Actinomycetales;Pseudonocardiaceae;Unclassified	3	8	5	26	1	2
Bacteria;Actinobacteria;Actinobacteria;Actinomycetales;Microbacteriaceae;Unclassified	222	1507	353	24	33	53
Bacteria;Actinobacteria;Unclassified;Unclassified;Unclassified;Unclassified	121	71	893	24	295	790
Bacteria;Proteobacteria;Alphaproteobacteria;Rhodospirillales;Rhodospirillaceae;Azospirillum	1	0	54	22	46	2
Bacteria;Chlamydiae;Chlamydiia;Chlamydiales;Unclassified;Unclassified	0	0	89	21	60	115
Bacteria;Proteobacteria;Deltaproteobacteria;Unclassified;Unclassified;Unclassified	20	7	38	21	38	277
Bacteria;Proteobacteria;Alphaproteobacteria;Caulobacterales;Caulobacteraceae;Unclassified	19	404	48	20	214	41
Bacteria;Actinobacteria;Actinobacteria;Gaiellales;Gaiellaceae;Gaiella	79	0	1647	19	1	893
Bacteria;Proteobacteria;Alphaproteobacteria;Rhodospirillales;Rhodospirillaceae;Unclassified	27	0	231	19	289	113
Bacteria;Actinobacteria;Actinobacteria;Actinomycetales;Microbacteriaceae;Amnibacterium	44	1039	1	18	10	6
Bacteria;Proteobacteria;Gammaproteobacteria;Xanthomonadales;Sinobacteraceae;Nevskia	10	2	50	18	592	1252
Bacteria;Planctomycetes;Planctomycetia;Planctomycetales;Planctomycetaceae;Aquisphaera	0	104	285	17	335	131
Bacteria;Armatimonadetes;Chthonomonadetes;Chthonomonadales;Chthonomonadaceae;Chthonomonas/Armatimonadetes_gp3	0	10	171	16	0	110
Bacteria;Acidobacteria;Acidobacteria_Gp1;Telmatobacter;Telmatobacter;Telmatobacter	23	1	115	15	69	5
Bacteria;Proteobacteria;Deltaproteobacteria;Myxococcales;Unclassified;Unclassified	126	74	473	14	588	79
Bacteria;Actinobacteria;Actinobacteria;Actinomycetales;Microbacteriaceae;Curtobacterium	41	3529	791	13	25	11
Bacteria;Proteobacteria;Alphaproteobacteria;Sphingomonadales;Sphingomonadaceae;Sphingomonas	199	2846	728	13	8	286
Bacteria;Proteobacteria;Gammaproteobacteria;Pseudomonadales;Pseudomonadaceae;Pseudomonas	22	0	0	12	0	0
Bacteria;Actinobacteria;Actinobacteria;Actinomycetales;Cryptosporangiaceae;Jatrophihabitans	39	349	232	11	47	112
Bacteria;Proteobacteria;Gammaproteobacteria;Legionellales;Coxiellaceae;Aquicella	16	0	6	11	70	8
Bacteria;candidate division WPS-1;WPS-1_genera_incertae_sedis;WPS-1_genera_incertae_sedis;WPS-1_genera_incertae_sedis;WPS-1_genera_incertae_sedis	57	1716	1843	11	644	482
Bacteria;Actinobacteria;Actinobacteria;Actinomycetales;Pseudonocardiaceae;Pseudonocardia	1	36	52	10	17	5
Bacteria;Bacteroidetes;Unclassified;Unclassified;Unclassified;Unclassified	113	11	232	10	14	246
Bacteria;Proteobacteria;Alphaproteobacteria;Rhizobiales;Rhodobiaceae;Unclassified	36	0	1245	9	0	2053
Bacteria;Proteobacteria;Alphaproteobacteria;Rhodospirillales;Acetobacteraceae;Acidisoma	0	193	6	9	188	3
Bacteria;Proteobacteria;Gammaproteobacteria;Legionellales;Legionellaceae;Legionella	0	0	25	9	71	8
Bacteria;Actinobacteria;Actinobacteria;Unclassified;Unclassified;Unclassified	24	26	141	8	121	117
Bacteria;Proteobacteria;Alphaproteobacteria;Sphingomonadales;Sphingomonadaceae;Unclassified	21	1079	24	8	17	12
Bacteria;Acidobacteria;Acidobacteria_Gp1;Terriglobus;Terriglobus;Terriglobus	41	1214	112	7	69	7
Bacteria;Actinobacteria;Actinobacteria;Actinomycetales;Mycobacteriaceae;Mycobacterium	58	105	101	7	92	91
Bacteria;Actinobacteria;Actinobacteria;Actinomycetales;Pseudonocardiaceae;Actinomycetospora	4	177	0	7	10	2
Bacteria;Firmicutes;Bacilli;Bacillales;Bacillaceae 2;Tuberibacillus	1933	0	3	7	0	70
Bacteria;Acidobacteria;Acidobacteria_Gp3;Unclassified;Unclassified;Unclassified	0	0	22	6	11	1
Bacteria;Actinobacteria;Actinobacteria;Actinomycetales;Geodermatophilaceae;Modestobacter	0	665	0	6	2	0
Bacteria;Planctomycetes;Planctomycetia;Planctomycetales;Planctomycetaceae;Gemmata	36	0	311	6	81	167
Bacteria;Proteobacteria;Unclassified;Unclassified;Unclassified;Unclassified	11	91	79	6	75	2
Bacteria;Verrucomicrobia;Opitutae;Opitutales;Opitutaceae;Opitutus	93	0	54	6	882	1134
Bacteria;Actinobacteria;Actinobacteria;Actinomycetales;Thermomonosporaceae;Actinocorallia	0	0	0	5	1	0
Bacteria;Proteobacteria;Alphaproteobacteria;Rhizobiales;Beijerinckiaceae;Unclassified	0	401	2	5	134	2
Bacteria;Proteobacteria;Gammaproteobacteria;Xanthomonadales;Xanthomonadaceae;Unclassified	15	40	14	5	2	3
Bacteria;Acidobacteria;Acidobacteria_Gp1;Acidipila;Acidipila;Acidipila	3	0	5	4	762	85
Bacteria;Actinobacteria;Actinobacteria;Acidimicrobiales;Unclassified;Unclassified	0	0	1	4	478	26
Bacteria;Actinobacteria;Actinobacteria;Actinomycetales;Geodermatophilaceae;Geodermatophilus	0	28	0	4	1	1
Bacteria;Actinobacteria;Actinobacteria;Actinomycetales;Streptomycetaceae;Streptomyces	38	161	338	4	38	12
Bacteria;Armatimonadetes;Unclassified;Unclassified;Unclassified;Unclassified	1	556	8	4	0	0
Bacteria;Bacteroidetes;Sphingobacteriia;Sphingobacteriales;Sphingobacteriaceae;Mucilaginibacter	8	1652	76	4	9	1
Bacteria;Parcubacteria;Parcubacteria_genera_incertae_sedis;Parcubacteria_genera_incertae_sedis;Parcubacteria_genera_incertae_sedis;Parcubacteria_genera_incertae_sedis	0	133	5	4	1	379
Bacteria;Planctomycetes;Planctomycetia;Planctomycetales;Planctomycetaceae;Singulisphaera	26	12	60	4	50	126
Bacteria;Proteobacteria;Alphaproteobacteria;Rhizobiales;Beijerinckiaceae;Beijerinckia	1	314	0	4	2	1
Bacteria;Proteobacteria;Alphaproteobacteria;Rhizobiales;Hyphomicrobiaceae;Hyphomicrobium	0	0	17	4	0	0
Bacteria;Proteobacteria;Alphaproteobacteria;Rhizobiales;Methylocystaceae;Methylocystis	0	32	4	4	17	64
Bacteria;Proteobacteria;Alphaproteobacteria;Rhodospirillales;Reyranella;Reyranella	8	1	38	4	74	14
Bacteria;Proteobacteria;Deltaproteobacteria;Bdellovibrionales;Bdellovibrionaceae;Vampirovibrio	29	0	110	4	36	38
Bacteria;Actinobacteria;Actinobacteria;Actinomycetales;Microbacteriaceae;Gryllotalpicola	37	3105	50	3	13	3
Bacteria;Actinobacteria;Actinobacteria;Actinomycetales;Micromonosporaceae;Rugosimonospora	0	0	34	3	66	7
Bacteria;Actinobacteria;Actinobacteria;Solirubrobacterales;Solirubrobacteraceae;Solirubrobacter	0	1	4	3	23	9
Bacteria;Firmicutes;Bacilli;Bacillales;Bacillaceae 1;Bacillus	1012	227	126	3	83	10
Bacteria;Planctomycetes;Phycisphaerae;Tepidisphaerales;Tepidisphaeraceae;Tepidisphaera	34	3527	0	3	8	4
Bacteria;Proteobacteria;Alphaproteobacteria;Rhizobiales;Hyphomicrobiaceae;Unclassified	57	0	1006	3	6	793
Bacteria;Proteobacteria;Deltaproteobacteria;Myxococcales;Cystobacteraceae;Cystobacter	0	30	0	3	0	0
Bacteria;Proteobacteria;Deltaproteobacteria;Myxococcales;Kofleriaceae;Kofleria	0	0	0	3	80	1
Bacteria;Acidobacteria;Acidobacteria_Gp6;Gp6;Gp6;Gp6	31	0	6	2	0	27
Bacteria;Actinobacteria;Actinobacteria;Actinomycetales;Micromonosporaceae;Actinocatenispora	18	3	0	2	4	8
Bacteria;Actinobacteria;Actinobacteria;Actinomycetales;Propionibacteriaceae;Friedmanniella	15	7	0	2	0	0
Bacteria;Actinobacteria;Actinobacteria;Solirubrobacterales;Unclassified;Unclassified	57	38	173	2	17	222
Bacteria;Bacteroidetes;Cytophagia;Cytophagales;Unclassified;Unclassified	15	10	14	2	379	0
Bacteria;Chlamydiae;Chlamydiia;Chlamydiales;Parachlamydiaceae;Unclassified	0	9	24	2	114	27
Bacteria;Chlamydiae;Chlamydiia;Chlamydiales;Simkaniaceae;Simkania	0	0	0	2	0	0
Bacteria;Proteobacteria;Alphaproteobacteria;Rhodospirillales;Rhodospirillaceae;Inquilinus	30	2	147	2	0	24
Bacteria;Proteobacteria;Alphaproteobacteria;Sphingomonadales;Erythrobacteraceae;Unclassified	0	1	0	2	0	81
Bacteria;Proteobacteria;Betaproteobacteria;Burkholderiales;Burkholderiaceae;Ralstonia	14	0	1	2	0	0
Bacteria;Proteobacteria;Deltaproteobacteria;Myxococcales;Labilitrichaceae;Labilithrix	0	79	13	2	48	7
Bacteria;Proteobacteria;Gammaproteobacteria;Methylococcales;Methylococcaceae;Methylococcus	0	0	0	2	0	454
Bacteria;Acidobacteria;Acidobacteria_Gp1;Bryocella;Bryocella;Bryocella	0	0	55	1	6	2
Bacteria;Acidobacteria;Acidobacteria_Gp1;Edaphobacter;Edaphobacter;Edaphobacter	12	118	18	1	10	1
Bacteria;Acidobacteria;Acidobacteria_Gp2;Gp2;Gp2;Gp2	0	0	0	1	2	0
Bacteria;Actinobacteria;Actinobacteria;Actinomycetales;Geodermatophilaceae;Blastococcus	0	94	0	1	3	3
Bacteria;Actinobacteria;Actinobacteria;Actinomycetales;Kineosporiaceae;Unclassified	0	53	0	1	2	0
Bacteria;Actinobacteria;Actinobacteria;Actinomycetales;Nocardioidaceae;Nocardioides	93	1534	292	1	10	8
Bacteria;Actinobacteria;Actinobacteria;Actinomycetales;Thermomonosporaceae;Actinomadura	1830	0	19	1	1	3186
Bacteria;Armatimonadetes;Armatimonadia;Armatimonadales;Armatimonadaceae;Armatimonas/Armatimonadetes_gp1	7	130	71	1	34	11
Bacteria;Bacteroidetes;Sphingobacteriia;Sphingobacteriales;Sphingobacteriaceae;Unclassified	0	18	0	1	0	0
Bacteria;Chloroflexi;Thermomicrobia;Sphaerobacterales;Sphaerobacteraceae;Unclassified	0	39	0	1	0	4
Bacteria;Firmicutes;Bacilli;Bacillales;Alicyclobacillaceae;Kyrpidia	803	0	0	1	0	21
Bacteria;Planctomycetes;Planctomycetia;Unclassified;Unclassified;Unclassified	0	0	120	1	0	8
Bacteria;Proteobacteria;Alphaproteobacteria;Rhizobiales;Roseiarcaceae;Roseiarcus	0	0	2	1	1	0
Bacteria;Proteobacteria;Alphaproteobacteria;Rhodospirillales;Acetobacteraceae;Roseomonas	10	235	270	1	2	16
Bacteria;Proteobacteria;Alphaproteobacteria;Rhodospirillales;Rhodospirillaceae;Telmatospirillum	8	1	20	1	60	2
Bacteria;Proteobacteria;Alphaproteobacteria;Sphingomonadales;Sphingomonadaceae;Sphingobium	28	12	4	1	0	0
Bacteria;Proteobacteria;Betaproteobacteria;Burkholderiales;Burkholderiaceae;Burkholderia	62	1634	78	1	15	1
Bacteria;Proteobacteria;Deltaproteobacteria;Myxococcales;Polyangiaceae;Unclassified	3	0	11	1	85	9
Bacteria;Proteobacteria;Gammaproteobacteria;Enterobacteriales;Enterobacteriaceae;Escherichia/Shigella	2873	0	0	1	0	0
Bacteria;Acidobacteria;Acidobacteria_Gp16;Gp16;Gp16;Gp16	16	0	11	0	0	53
Bacteria;Acidobacteria;Acidobacteria_Gp1;Gp1;Gp1;Gp1	0	0	63	0	1	10
Bacteria;Acidobacteria;Acidobacteria_Gp4;Gp4;Gp4;Gp4	26	0	0	0	0	0
Bacteria;Acidobacteria;Acidobacteria_Gp4;Unclassified;Unclassified;Unclassified	0	4	0	0	0	0
Bacteria;Actinobacteria;Actinobacteria;Acidimicrobiales;Acidimicrobineae_incertae_sedis;Aciditerrimonas	0	0	0	0	25	0
Bacteria;Actinobacteria;Actinobacteria;Actinomycetales;Actinospicaceae;Actinospica	0	0	1	0	2	0
Bacteria;Actinobacteria;Actinobacteria;Actinomycetales;Bogoriellaceae;Georgenia	0	8	0	0	0	0
Bacteria;Actinobacteria;Actinobacteria;Actinomycetales;Brevibacteriaceae;Brevibacterium	268	0	0	0	2	0
Bacteria;Actinobacteria;Actinobacteria;Actinomycetales;Corynebacteriaceae;Corynebacterium	32	0	0	0	0	0
Bacteria;Actinobacteria;Actinobacteria;Actinomycetales;Corynebacteriaceae;Turicella	3	0	0	0	0	0
Bacteria;Actinobacteria;Actinobacteria;Actinomycetales;Dermabacteraceae;Brachybacterium	20	0	0	0	1	0
Bacteria;Actinobacteria;Actinobacteria;Actinomycetales;Dietziaceae;Dietzia	11	0	0	0	0	0
Bacteria;Actinobacteria;Actinobacteria;Actinomycetales;Geodermatophilaceae;Unclassified	0	14	0	0	0	0
Bacteria;Actinobacteria;Actinobacteria;Actinomycetales;Intrasporangiaceae;Ornithinimicrobium	0	1	0	0	0	0
Bacteria;Actinobacteria;Actinobacteria;Actinomycetales;Intrasporangiaceae;Unclassified	0	7	0	0	0	0
Bacteria;Actinobacteria;Actinobacteria;Actinomycetales;Microbacteriaceae;Frigoribacterium	0	65	2	0	0	1
Bacteria;Actinobacteria;Actinobacteria;Actinomycetales;Microbacteriaceae;Leifsonia	0	1	13	0	0	0
Bacteria;Actinobacteria;Actinobacteria;Actinomycetales;Micrococcaceae;Kocuria	13	6	0	0	0	0
Bacteria;Actinobacteria;Actinobacteria;Actinomycetales;Micromonosporaceae;Actinoplanes	0	20	0	0	0	1
Bacteria;Actinobacteria;Actinobacteria;Actinomycetales;Micromonosporaceae;Dactylosporangium	0	0	7	0	0	0
Bacteria;Actinobacteria;Actinobacteria;Actinomycetales;Micromonosporaceae;Unclassified	1	0	2	0	0	0
Bacteria;Actinobacteria;Actinobacteria;Actinomycetales;Motilibacter;Motilibacter	0	9	0	0	0	0
Bacteria;Actinobacteria;Actinobacteria;Actinomycetales;Nocardiaceae;Gordonia	0	18	0	0	0	0
Bacteria;Actinobacteria;Actinobacteria;Actinomycetales;Nocardiaceae;Williamsia	0	18	0	0	0	0
Bacteria;Actinobacteria;Actinobacteria;Actinomycetales;Nocardioidaceae;Marmoricola	0	162	0	0	0	0
Bacteria;Actinobacteria;Actinobacteria;Actinomycetales;Nocardioidaceae;Unclassified	0	72	14	0	30	8
Bacteria;Actinobacteria;Actinobacteria;Actinomycetales;Propionibacteriaceae;Microlunatus	6	52	0	0	1	0
Bacteria;Actinobacteria;Actinobacteria;Actinomycetales;Propionibacteriaceae;Propionibacterium	59	0	0	0	0	0
Bacteria;Actinobacteria;Actinobacteria;Actinomycetales;Propionibacteriaceae;Unclassified	3	0	0	0	0	0
Bacteria;Actinobacteria;Actinobacteria;Actinomycetales;Pseudonocardiaceae;Saccharomonospora	0	2	0	0	0	0
Bacteria;Actinobacteria;Actinobacteria;Actinomycetales;Segniliparaceae;Segniliparus	0	0	2	0	0	0
Bacteria;Actinobacteria;Actinobacteria;Actinomycetales;Sporichthyaceae;Sporichthya	0	0	0	0	9	1
Bacteria;Actinobacteria;Actinobacteria;Actinomycetales;Streptomycetaceae;Kitasatospora	0	7	15	0	1	3
Bacteria;Actinobacteria;Actinobacteria;Actinomycetales;Streptomycetaceae;Unclassified	0	7	0	0	0	0
Bacteria;Actinobacteria;Actinobacteria;Actinomycetales;Streptosporangiaceae;Nonomuraea	0	3	7	0	0	0
Bacteria;Actinobacteria;Actinobacteria;Actinomycetales;Streptosporangiaceae;Thermopolyspora	0	6	0	0	0	0
Bacteria;Actinobacteria;Actinobacteria;Actinomycetales;Streptosporangiaceae;Unclassified	0	2	0	0	1	2
Bacteria;Actinobacteria;Actinobacteria;Solirubrobacterales;Patulibacteraceae;Patulibacter	0	5	0	0	0	0
Bacteria;Armatimonadetes;Armatimonadetes_gp5;Armatimonadetes_gp5;Armatimonadetes_gp5;Armatimonadetes_gp5	0	0	19	0	54	3
Bacteria;Armatimonadetes;Fimbriimonadia;Fimbriimonadales;Fimbriimonadaceae;Fimbriimonas	46	0	4	0	0	0
Bacteria;Bacteroidetes;Bacteroidia;Bacteroidales;Porphyromonadaceae;Unclassified	0	0	3	0	0	0
Bacteria;Bacteroidetes;Bacteroidia;Bacteroidales;Prevotellaceae;Unclassified	34	0	0	0	0	0
Bacteria;Bacteroidetes;Cytophagia;Cytophagales;Chryseolinea;Chryseolinea	0	0	3	0	0	0
Bacteria;Bacteroidetes;Cytophagia;Cytophagales;Cytophagaceae;Cytophaga	0	0	0	0	0	9
Bacteria;Bacteroidetes;Cytophagia;Cytophagales;Cytophagaceae;Hymenobacter	0	189	0	0	0	0
Bacteria;Bacteroidetes;Cytophagia;Cytophagales;Cytophagaceae;Larkinella	0	3	0	0	0	0
Bacteria;Bacteroidetes;Cytophagia;Cytophagales;Cytophagaceae;Spirosoma	0	14	3	0	0	0
Bacteria;Bacteroidetes;Cytophagia;Cytophagales;Cytophagaceae;Unclassified	8	49	1	0	13	10
Bacteria;Bacteroidetes;Cytophagia;Cytophagales;Ohtaekwangia;Ohtaekwangia	6	0	8	0	0	0
Bacteria;Bacteroidetes;Flavobacteriia;Flavobacteriales;Cryomorphaceae;Fluviicola	0	1	0	0	0	0
Bacteria;Bacteroidetes;Flavobacteriia;Flavobacteriales;Flavobacteriaceae;Cloacibacterium	18	0	0	0	0	0
Bacteria;Bacteroidetes;Flavobacteriia;Flavobacteriales;Flavobacteriaceae;Flavobacterium	23	4	0	0	0	0
Bacteria;Bacteroidetes;Sphingobacteriia;Sphingobacteriales;Chitinophagaceae;Chitinophaga	0	4	4	0	0	0
Bacteria;Bacteroidetes;Sphingobacteriia;Sphingobacteriales;Chitinophagaceae;Flavisolibacter	0	1	0	0	2	0
Bacteria;Bacteroidetes;Sphingobacteriia;Sphingobacteriales;Chitinophagaceae;Heliimonas	0	1	2	0	0	0
Bacteria;Bacteroidetes;Sphingobacteriia;Sphingobacteriales;Chitinophagaceae;Parafilimonas	0	3	2	0	0	0
Bacteria;Bacteroidetes;Sphingobacteriia;Sphingobacteriales;Chitinophagaceae;Segetibacter	0	3	0	0	0	0
Bacteria;Bacteroidetes;Sphingobacteriia;Sphingobacteriales;Chitinophagaceae;Taibaiella	0	23	15	0	0	5
Bacteria;Bacteroidetes;Sphingobacteriia;Sphingobacteriales;Sphingobacteriaceae;Pedobacter	0	2	0	0	0	0
Bacteria;Bacteroidetes;Sphingobacteriia;Sphingobacteriales;Sphingobacteriaceae;Sphingobacterium	79	0	0	0	0	0
Bacteria;Chlamydiae;Chlamydiia;Chlamydiales;Parachlamydiaceae;Neochlamydia	27	0	0	0	48	1181
Bacteria;Chloroflexi;Chloroflexia;Kallotenuales;Kallotenuaceae;Kallotenue	0	12	0	0	0	0
Bacteria;Chloroflexi;Chloroflexia;Unclassified;Unclassified;Unclassified	0	0	7	0	0	0
Bacteria;Chloroflexi;Ktedonobacteria;Ktedonobacterales;Thermosporotrichaceae;Thermosporothrix	109	0	369	0	0	6
Bacteria;Chloroflexi;Thermomicrobia;Thermomicrobiales;Thermomicrobiaceae;Thermorudis	18	0	0	0	0	0
Bacteria;Chloroflexi;Unclassified;Unclassified;Unclassified;Unclassified	0	23	29	0	0	5
Bacteria;Cyanobacteria/Chloroplast;Chloroplast;Chloroplast;Chloroplast;Streptophyta	200	0	0	0	0	0
Bacteria;Deinococcus-Thermus;Deinococci;Deinococcales;Deinococcaceae;Deinococcus	13	0	0	0	0	0
Bacteria;Deinococcus-Thermus;Deinococci;Deinococcales;Trueperaceae;Truepera	0	8	0	0	0	0
Bacteria;Deinococcus-Thermus;Deinococci;Thermales;Thermaceae;Meiothermus	0	0	126	0	0	0
Bacteria;Firmicutes;Bacilli;Bacillales;Alicyclobacillaceae;Tumebacillus	0	0	49	0	180	0
Bacteria;Firmicutes;Bacilli;Bacillales;Bacillaceae 1;Geobacillus	0	1	0	0	1	0
Bacteria;Firmicutes;Bacilli;Bacillales;Paenibacillaceae 1;Brevibacillus	717	1	3	0	1	3
Bacteria;Firmicutes;Bacilli;Bacillales;Paenibacillaceae 1;Unclassified	11	0	0	0	0	0
Bacteria;Firmicutes;Bacilli;Bacillales;Staphylococcaceae;Staphylococcus	71	0	0	0	0	0
Bacteria;Firmicutes;Bacilli;Bacillales;Thermoactinomycetaceae 1;Thermoactinomyces	1111	6	6	0	7	0
Bacteria;Firmicutes;Bacilli;Bacillales;Thermoactinomycetaceae 2;Planifilum	9	0	0	0	0	0
Bacteria;Firmicutes;Bacilli;Bacillales;Unclassified;Unclassified	103	0	0	0	0	2
Bacteria;Firmicutes;Bacilli;Lactobacillales;Leuconostocaceae;Weissella	0	3	0	0	0	0
Bacteria;Firmicutes;Clostridia;Clostridiales;Lachnospiraceae;Unclassified	14	0	0	0	0	0
Bacteria;Firmicutes;Clostridia;Clostridiales;Ruminococcaceae;Unclassified	20	0	0	0	0	0
Bacteria;Firmicutes;Clostridia;Unclassified;Unclassified;Unclassified	16	0	0	0	0	0
Bacteria;Firmicutes;Unclassified;Unclassified;Unclassified;Unclassified	15	0	0	0	16	1
Bacteria;Planctomycetes;Planctomycetia;Planctomycetales;Planctomycetaceae;Planctomicrobium	0	0	5	0	0	1
Bacteria;Planctomycetes;Planctomycetia;Planctomycetales;Planctomycetaceae;Planctopirus	0	0	0	0	0	36
Bacteria;Planctomycetes;Planctomycetia;Planctomycetales;Planctomycetaceae;Schlesneria	0	0	0	0	8	0
Bacteria;Proteobacteria;Alphaproteobacteria;Alphaproteobacteria_incertae_sedis;Unclassified;Unclassified	0	0	0	0	2	0
Bacteria;Proteobacteria;Alphaproteobacteria;Caulobacterales;Caulobacteraceae;Brevundimonas	14	0	0	0	0	0
Bacteria;Proteobacteria;Alphaproteobacteria;Rhizobiales;Bradyrhizobiaceae;Rhodopseudomonas	9	4	1	0	0	0
Bacteria;Proteobacteria;Alphaproteobacteria;Rhizobiales;Bradyrhizobiaceae;Unclassified	0	0	2	0	4	3
Bacteria;Proteobacteria;Alphaproteobacteria;Rhizobiales;Hyphomicrobiaceae;Blastochloris	0	0	3	0	0	0
Bacteria;Proteobacteria;Alphaproteobacteria;Rhizobiales;Hyphomicrobiaceae;Devosia	60	43	255	0	21	933
Bacteria;Proteobacteria;Alphaproteobacteria;Rhizobiales;Hyphomicrobiaceae;Rhodomicrobium	0	0	6	0	0	17
Bacteria;Proteobacteria;Alphaproteobacteria;Rhizobiales;Methylobacteriaceae;Psychroglaciecola	0	1	0	0	0	0
Bacteria;Proteobacteria;Alphaproteobacteria;Rhizobiales;Methylobacteriaceae;Unclassified	0	34	0	0	3	0
Bacteria;Proteobacteria;Alphaproteobacteria;Rhizobiales;Methylocystaceae;Unclassified	0	0	0	0	0	3
Bacteria;Proteobacteria;Alphaproteobacteria;Rhizobiales;Rhizobiales_incertae_sedis;Unclassified	0	0	0	0	0	42
Bacteria;Proteobacteria;Alphaproteobacteria;Rhizobiales;Rhodobiaceae;Parvibaculum	0	0	10	0	0	0
Bacteria;Proteobacteria;Alphaproteobacteria;Rhizobiales;Xanthobacteraceae;Labrys	0	26	3	0	46	9
Bacteria;Proteobacteria;Alphaproteobacteria;Rhizobiales;Xanthobacteraceae;Pseudolabrys	0	0	8	0	1	5
Bacteria;Proteobacteria;Alphaproteobacteria;Rhizobiales;Xanthobacteraceae;Unclassified	0	0	2	0	0	0
Bacteria;Proteobacteria;Alphaproteobacteria;Rhodobacterales;Rhodobacteraceae;Gemmobacter	7	0	0	0	0	0
Bacteria;Proteobacteria;Alphaproteobacteria;Rhodobacterales;Rhodobacteraceae;Rubellimicrobium	0	4	0	0	0	0
Bacteria;Proteobacteria;Alphaproteobacteria;Rhodospirillales;Acetobacteraceae;Belnapia	0	22	6	0	0	0
Bacteria;Proteobacteria;Alphaproteobacteria;Rhodospirillales;Rhodospirillaceae;Dongia	4	0	59	0	0	70
Bacteria;Proteobacteria;Alphaproteobacteria;Rhodospirillales;Rhodospirillaceae;Skermanella	6	1	0	0	0	22
Bacteria;Proteobacteria;Alphaproteobacteria;Rickettsiales;Rickettsiaceae;Rickettsia	0	0	32	0	0	0
Bacteria;Proteobacteria;Alphaproteobacteria;Sphingomonadales;Sphingomonadaceae;Novosphingobium	0	16	0	0	0	0
Bacteria;Proteobacteria;Betaproteobacteria;Burkholderiales;Alcaligenaceae;Unclassified	0	2	3	0	0	0
Bacteria;Proteobacteria;Betaproteobacteria;Burkholderiales;Burkholderiaceae;Unclassified	0	0	5	0	0	16
Bacteria;Proteobacteria;Betaproteobacteria;Burkholderiales;Burkholderiales_incertae_sedis;Aquabacterium	27	0	0	0	0	0
Bacteria;Proteobacteria;Betaproteobacteria;Burkholderiales;Comamonadaceae;Acidovorax	24	0	0	0	0	0
Bacteria;Proteobacteria;Betaproteobacteria;Burkholderiales;Comamonadaceae;Pelomonas	10	0	0	0	0	0
Bacteria;Proteobacteria;Betaproteobacteria;Burkholderiales;Comamonadaceae;Unclassified	0	30	0	0	0	0
Bacteria;Proteobacteria;Betaproteobacteria;Burkholderiales;Comamonadaceae;Variovorax	67	0	0	0	0	0
Bacteria;Proteobacteria;Betaproteobacteria;Burkholderiales;Oxalobacteraceae;Massilia	0	281	0	0	2	1
Bacteria;Proteobacteria;Betaproteobacteria;Burkholderiales;Oxalobacteraceae;Noviherbaspirillum	0	6	0	0	0	0
Bacteria;Proteobacteria;Betaproteobacteria;Burkholderiales;Oxalobacteraceae;Unclassified	0	8	0	0	0	0
Bacteria;Proteobacteria;Betaproteobacteria;Burkholderiales;Unclassified;Unclassified	0	6	24	0	0	3
Bacteria;Proteobacteria;Betaproteobacteria;Nitrosomonadales;Nitrosomonadaceae;Nitrosomonas	11	0	0	0	0	0
Bacteria;Proteobacteria;Betaproteobacteria;Unclassified;Unclassified;Unclassified	18	81	91	0	2	34
Bacteria;Proteobacteria;Deltaproteobacteria;Bdellovibrionales;Bacteriovoracaceae;Peredibacter	6	0	8	0	0	8
Bacteria;Proteobacteria;Deltaproteobacteria;Bdellovibrionales;Bdellovibrionaceae;Bdellovibrio	3	85	156	0	24	14
Bacteria;Proteobacteria;Deltaproteobacteria;Myxococcales;Cystobacteraceae;Anaeromyxobacter	0	0	162	0	63	5
Bacteria;Proteobacteria;Deltaproteobacteria;Myxococcales;Myxococcaceae;Aggregicoccus	0	0	0	0	112	0
Bacteria;Proteobacteria;Gammaproteobacteria;Chromatiales;Unclassified;Unclassified	0	0	0	0	0	34
Bacteria;Proteobacteria;Gammaproteobacteria;Enterobacteriales;Enterobacteriaceae;Kosakonia	0	4	0	0	0	0
Bacteria;Proteobacteria;Gammaproteobacteria;Enterobacteriales;Enterobacteriaceae;Pantoea	0	77	2	0	0	0
Bacteria;Proteobacteria;Gammaproteobacteria;Enterobacteriales;Enterobacteriaceae;Unclassified	0	25	2	0	0	0
Bacteria;Proteobacteria;Gammaproteobacteria;Pseudomonadales;Pseudomonadaceae;Rhizobacter	0	9	0	0	0	0
Bacteria;Proteobacteria;Gammaproteobacteria;Xanthomonadales;Sinobacteraceae;Solimonas	10	0	9	0	0	0
Bacteria;Proteobacteria;Gammaproteobacteria;Xanthomonadales;Xanthomonadaceae;Dokdonella	0	0	0	0	0	11
Bacteria;Proteobacteria;Gammaproteobacteria;Xanthomonadales;Xanthomonadaceae;Dyella	16	152	9	0	26	1
Bacteria;Proteobacteria;Gammaproteobacteria;Xanthomonadales;Xanthomonadaceae;Luteibacter	0	193	0	0	0	0
Bacteria;Proteobacteria;Gammaproteobacteria;Xanthomonadales;Xanthomonadaceae;Rudaea	0	0	3	0	0	0
Bacteria;Proteobacteria;Gammaproteobacteria;Xanthomonadales;Xanthomonadaceae;Stenotrophomonas	4	0	0	0	0	0
Bacteria;Proteobacteria;Gammaproteobacteria;Xanthomonadales;Xanthomonadaceae;Thermomonas	0	0	0	0	0	17
Bacteria;Proteobacteria;Oligoflexia;Oligoflexales;Oligoflexaceae;Oligoflexus	0	7	0	0	0	0
Bacteria;Verrucomicrobia;Opitutae;Opitutales;Opitutaceae;Unclassified	0	0	0	0	24	0
Bacteria;Verrucomicrobia;Spartobacteria;Terrimicrobium;Terrimicrobium;Terrimicrobium	0	2	116	0	0	4
Bacteria;Verrucomicrobia;Verrucomicrobiae;Verrucomicrobiales;Verrucomicrobiaceae;Akkermansia	10	0	0	0	0	0
Bacteria;Verrucomicrobia;Verrucomicrobiae;Verrucomicrobiales;Verrucomicrobiaceae;Unclassified	17	0	289	0	101	16
