# Supplementary material for: A snapshot of microbial diversity and function in an undisturbed sugarcane bagasse pile
Source: BMC Biotechnol. 2020 Feb 28;20:12. doi: 10.1186/s12896-020-00609-y (PMC7049217; doi:10.1186/s12896-020-00609-y)
Supplement: Supplementary file 5 — Additional file 5. Taxonomic classification of 16S OTUs at seven levels (kingdom to species) and their abundance in each sample (after rarefaction). [file 12896_2020_609_MOESM5_ESM.xlsx]

## Sheet: level1-kingdom
OTU	2-ITS	3-ITS	4-ITS	5-ITS	6-ITS
Fungi	58360	41292	58157	61484	53819
After rarefaction	41000	41000	41000	41000	41000
Note: classifications in all other sheets are after rarefaction.

## Sheet: level 2- phylum
OTU	2-ITS	3-ITS	4-ITS	5-ITS	6-ITS	total	% of total
Fungi;Ascomycota	38538	36175	40721	22628	39750	177812	86.7376
Fungi;Basidiomycota	1034	2184	267	17747	1209	22441	10.9468
Fungi;Fungi_unidentified	541	2285	11	418	0	3255	1.5878
Fungi;Unclassified	887	356	1	202	41	1487	0.725366
Fungi;Zygomycota	0	0	0	5	0	5	0.00243902
total	41000	41000	41000	41000	41000	205000

## Sheet: level 3-class
OTU	2-ITS	3-ITS	4-ITS	5-ITS	6-ITS	total	% of total
Fungi;Ascomycota;Ascomycota_unidentified	1567	245	0	468	23	2303	0.0221416
Fungi;Ascomycota;Dothideomycetes	10848	121	91	693	377	12130	5.91707
Fungi;Ascomycota;Eurotiomycetes	19429	1027	34945	7495	3191	66087	32.2376
Fungi;Ascomycota;Leotiomycetes	8	6	1	23	3	41	0.02
Fungi;Ascomycota;Orbiliomycetes	68	5	3	65	6	147	0.0717073
Fungi;Ascomycota;Saccharomycetes	422	7	0	0	0	429	0.209268
Fungi;Ascomycota;Sordariomycetes	2928	200	41	414	42	3625	1.76829
Fungi;Ascomycota;Unclassified	3268	34564	5640	13470	36108	93050	45.3902
Fungi;Basidiomycota;Agaricomycetes	36	2178	265	17716	1206	21401	10.4395
Fungi;Basidiomycota;Agaricostilbomycetes	3	0	0	0	0	3	0.00146341
Fungi;Basidiomycota;Cystobasidiomycetes	2	0	0	0	0	2	0.00097561
Fungi;Basidiomycota;Microbotryomycetes	31	0	0	3	0	34	0.0165854
Fungi;Basidiomycota;Tremellomycetes	924	6	1	25	1	957	0.466829
Fungi;Basidiomycota;Unclassified	38	0	1	3	2	44	0.0214634
Fungi;Fungi_unidentified;Fungi_unidentified_1	541	2285	11	418	0	3255	1.5878
Fungi;Unclassified;Unclassified	887	356	1	202	41	1487	0.725366
Fungi;Zygomycota;Incertae_sedis_10	0	0	0	5	0	5	0.00243902
total	41000	41000	41000	41000	41000	205000

## Sheet: level 4-order
OTU	2-ITS	3-ITS	4-ITS	5-ITS	6-ITS
Fungi;Ascomycota;Ascomycota_unidentified;Ascomycota_unidentified_1	1567	245	0	468	23
Fungi;Ascomycota;Dothideomycetes;Capnodiales	2663	22	70	389	291
Fungi;Ascomycota;Dothideomycetes;Dothideales	4822	39	17	167	33
Fungi;Ascomycota;Dothideomycetes;Dothideomycetes_unidentified	61	0	0	3	0
Fungi;Ascomycota;Dothideomycetes;Incertae_sedis_8	11	0	0	1	0
Fungi;Ascomycota;Dothideomycetes;Myriangiales	0	0	0	1	0
Fungi;Ascomycota;Dothideomycetes;Pleosporales	3236	60	4	132	53
Fungi;Ascomycota;Dothideomycetes;Unclassified	55	0	0	0	0
Fungi;Ascomycota;Eurotiomycetes;Chaetothyriales	1419	58	38	2865	111
Fungi;Ascomycota;Eurotiomycetes;Eurotiales	18010	969	34907	4630	3080
Fungi;Ascomycota;Leotiomycetes;Helotiales	8	6	1	23	3
Fungi;Ascomycota;Orbiliomycetes;Orbiliales	0	0	0	3	0
Fungi;Ascomycota;Orbiliomycetes;Unclassified	68	5	3	62	6
Fungi;Ascomycota;Saccharomycetes;Saccharomycetales	422	7	0	0	0
Fungi;Ascomycota;Sordariomycetes;Coniochaetales	373	5	2	74	10
Fungi;Ascomycota;Sordariomycetes;Hypocreales	173	1	1	16	18
Fungi;Ascomycota;Sordariomycetes;Incertae_sedis_7	53	66	9	6	0
Fungi;Ascomycota;Sordariomycetes;Ophiostomatales	0	0	0	12	0
Fungi;Ascomycota;Sordariomycetes;Sordariales	370	5	0	3	0
Fungi;Ascomycota;Sordariomycetes;Sordariomycetes_unidentified	91	4	0	0	0
Fungi;Ascomycota;Sordariomycetes;Unclassified	1868	119	29	303	14
Fungi;Ascomycota;Unclassified;Unclassified	3268	34564	5640	13470	36108
Fungi;Basidiomycota;Agaricomycetes;Agaricales	2	0	0	12	0
Fungi;Basidiomycota;Agaricomycetes;Cantharellales	3	0	12	267	7
Fungi;Basidiomycota;Agaricomycetes;Hymenochaetales	0	536	253	17430	1198
Fungi;Basidiomycota;Agaricomycetes;Polyporales	16	1642	0	7	1
Fungi;Basidiomycota;Agaricomycetes;Unclassified	15	0	0	0	0
Fungi;Basidiomycota;Agaricostilbomycetes;Agaricostilbales	3	0	0	0	0
Fungi;Basidiomycota;Cystobasidiomycetes;Incertae_sedis_58	2	0	0	0	0
Fungi;Basidiomycota;Microbotryomycetes;Sporidiobolales	31	0	0	3	0
Fungi;Basidiomycota;Tremellomycetes;Filobasidiales	152	0	0	2	0
Fungi;Basidiomycota;Tremellomycetes;Tremellales	55	1	1	16	1
Fungi;Basidiomycota;Tremellomycetes;Tremellomycetes_unidentified	697	3	0	6	0
Fungi;Basidiomycota;Tremellomycetes;Unclassified	20	2	0	1	0
Fungi;Basidiomycota;Unclassified;Unclassified	38	0	1	3	2
Fungi;Fungi_unidentified;Fungi_unidentified_1;Fungi_unidentified_1	541	2285	11	418	0
Fungi;Unclassified;Unclassified;Unclassified	887	356	1	202	41
Fungi;Zygomycota;Incertae_sedis_10;Mucorales	0	0	0	5	0

## Sheet: level 5-family
OTU	2-ITS	3-ITS	4-ITS	5-ITS	6-ITS
Fungi;Ascomycota;Ascomycota_unidentified;Ascomycota_unidentified_1;Ascomycota_unidentified_1	1567	245	0	468	23
Fungi;Ascomycota;Dothideomycetes;Capnodiales;Capnodiales_unidentified	13	0	0	0	0
Fungi;Ascomycota;Dothideomycetes;Capnodiales;Davidiellaceae	68	0	0	0	0
Fungi;Ascomycota;Dothideomycetes;Capnodiales;Incertae_sedis_17	103	0	2	1	5
Fungi;Ascomycota;Dothideomycetes;Capnodiales;Teratosphaeriaceae	1680	16	25	142	46
Fungi;Ascomycota;Dothideomycetes;Capnodiales;Unclassified	799	6	43	246	240
Fungi;Ascomycota;Dothideomycetes;Dothideales;Dothioraceae	4822	39	17	167	33
Fungi;Ascomycota;Dothideomycetes;Dothideomycetes_unidentified;Dothideomycetes_unidentified_1	61	0	0	3	0
Fungi;Ascomycota;Dothideomycetes;Incertae_sedis_8;Eremomycetaceae	1	0	0	1	0
Fungi;Ascomycota;Dothideomycetes;Incertae_sedis_8;Incertae_sedis_19	10	0	0	0	0
Fungi;Ascomycota;Dothideomycetes;Myriangiales;Myriangiales_unidentified	0	0	0	1	0
Fungi;Ascomycota;Dothideomycetes;Pleosporales;Cucurbitariaceae	0	0	0	19	0
Fungi;Ascomycota;Dothideomycetes;Pleosporales;Incertae_sedis_13	66	3	0	0	0
Fungi;Ascomycota;Dothideomycetes;Pleosporales;Leptosphaeriaceae	3	0	0	0	0
Fungi;Ascomycota;Dothideomycetes;Pleosporales;Lophiostomataceae	242	4	0	0	0
Fungi;Ascomycota;Dothideomycetes;Pleosporales;Montagnulaceae	137	0	0	14	0
Fungi;Ascomycota;Dothideomycetes;Pleosporales;Phaeosphaeriaceae	344	3	1	11	0
Fungi;Ascomycota;Dothideomycetes;Pleosporales;Pleosporaceae	1559	33	1	49	46
Fungi;Ascomycota;Dothideomycetes;Pleosporales;Pleosporales_unidentified	97	0	1	37	0
Fungi;Ascomycota;Dothideomycetes;Pleosporales;Sporormiaceae	100	6	0	0	1
Fungi;Ascomycota;Dothideomycetes;Pleosporales;Unclassified	688	11	1	2	6
Fungi;Ascomycota;Dothideomycetes;Unclassified;Unclassified	55	0	0	0	0
Fungi;Ascomycota;Eurotiomycetes;Chaetothyriales;Chaetothyriales_unidentified	2	0	0	3	0
Fungi;Ascomycota;Eurotiomycetes;Chaetothyriales;Herpotrichiellaceae	1411	58	38	2862	111
Fungi;Ascomycota;Eurotiomycetes;Chaetothyriales;Unclassified	6	0	0	0	0
Fungi;Ascomycota;Eurotiomycetes;Eurotiales;Incertae_sedis_27	29	324	22	20	2738
Fungi;Ascomycota;Eurotiomycetes;Eurotiales;Thermoascaceae	5	0	0	0	0
Fungi;Ascomycota;Eurotiomycetes;Eurotiales;Trichocomaceae	17976	639	34885	4610	342
Fungi;Ascomycota;Eurotiomycetes;Eurotiales;Unclassified	0	6	0	0	0
Fungi;Ascomycota;Leotiomycetes;Helotiales;Incertae_sedis_2	0	0	0	2	3
Fungi;Ascomycota;Leotiomycetes;Helotiales;Unclassified	8	6	1	21	0
Fungi;Ascomycota;Orbiliomycetes;Orbiliales;Orbiliaceae	0	0	0	3	0
Fungi;Ascomycota;Orbiliomycetes;Unclassified;Unclassified	68	5	3	62	6
Fungi;Ascomycota;Saccharomycetes;Saccharomycetales;Incertae_sedis_11	422	7	0	0	0
Fungi;Ascomycota;Sordariomycetes;Coniochaetales;Coniochaetaceae	373	5	2	74	10
Fungi;Ascomycota;Sordariomycetes;Hypocreales;Hypocreaceae	12	0	0	0	0
Fungi;Ascomycota;Sordariomycetes;Hypocreales;Hypocreales_unidentified	55	0	1	4	17
Fungi;Ascomycota;Sordariomycetes;Hypocreales;Nectriaceae	75	0	0	7	1
Fungi;Ascomycota;Sordariomycetes;Hypocreales;Unclassified	31	1	0	5	0
Fungi;Ascomycota;Sordariomycetes;Incertae_sedis_7;Glomerellaceae	2	0	0	0	0
Fungi;Ascomycota;Sordariomycetes;Incertae_sedis_7;Incertae_sedis_31	0	0	0	5	0
Fungi;Ascomycota;Sordariomycetes;Incertae_sedis_7;Magnaporthaceae	51	66	9	1	0
Fungi;Ascomycota;Sordariomycetes;Ophiostomatales;Ophiostomataceae	0	0	0	12	0
Fungi;Ascomycota;Sordariomycetes;Sordariales;Sordariaceae	370	5	0	3	0
Fungi;Ascomycota;Sordariomycetes;Sordariomycetes_unidentified;Sordariomycetes_unidentified_1	91	4	0	0	0
Fungi;Ascomycota;Sordariomycetes;Unclassified;Unclassified	1868	119	29	303	14
Fungi;Ascomycota;Unclassified;Unclassified;Unclassified	3268	34564	5640	13470	36108
Fungi;Basidiomycota;Agaricomycetes;Agaricales;Entolomataceae	0	0	0	12	0
Fungi;Basidiomycota;Agaricomycetes;Agaricales;Unclassified	2	0	0	0	0
Fungi;Basidiomycota;Agaricomycetes;Cantharellales;Clavulinaceae	0	0	12	267	7
Fungi;Basidiomycota;Agaricomycetes;Cantharellales;Hydnaceae	3	0	0	0	0
Fungi;Basidiomycota;Agaricomycetes;Hymenochaetales;Schizoporaceae	0	536	253	17430	1198
Fungi;Basidiomycota;Agaricomycetes;Polyporales;Ganodermataceae	0	0	0	7	0
Fungi;Basidiomycota;Agaricomycetes;Polyporales;Phanerochaetaceae	16	1642	0	0	1
Fungi;Basidiomycota;Agaricomycetes;Unclassified;Unclassified	15	0	0	0	0
Fungi;Basidiomycota;Agaricostilbomycetes;Agaricostilbales;Chionosphaeraceae	3	0	0	0	0
Fungi;Basidiomycota;Cystobasidiomycetes;Incertae_sedis_58;Incertae_sedis_59	2	0	0	0	0
Fungi;Basidiomycota;Microbotryomycetes;Sporidiobolales;Incertae_sedis_25	31	0	0	3	0
Fungi;Basidiomycota;Tremellomycetes;Filobasidiales;Filobasidiaceae	152	0	0	2	0
Fungi;Basidiomycota;Tremellomycetes;Tremellales;Incertae_sedis_12	40	0	1	16	1
Fungi;Basidiomycota;Tremellomycetes;Tremellales;Unclassified	15	1	0	0	0
Fungi;Basidiomycota;Tremellomycetes;Tremellomycetes_unidentified;Tremellomycetes_unidentified_1	697	3	0	6	0
Fungi;Basidiomycota;Tremellomycetes;Unclassified;Unclassified	20	2	0	1	0
Fungi;Basidiomycota;Unclassified;Unclassified;Unclassified	38	0	1	3	2
Fungi;Fungi_unidentified;Fungi_unidentified_1;Fungi_unidentified_1;Fungi_unidentified_1_1	541	2285	11	418	0
Fungi;Unclassified;Unclassified;Unclassified;Unclassified	887	356	1	202	41
Fungi;Zygomycota;Incertae_sedis_10;Mucorales;Cunninghamellaceae	0	0	0	5	0

## Sheet: level 6-genus
OTU	2-ITS	3-ITS	4-ITS	5-ITS	6-ITS
Fungi;Ascomycota;Ascomycota_unidentified;Ascomycota_unidentified_1;Ascomycota_unidentified_1;Ascomycota_unidentified_1_1	1567	245	0	468	23
Fungi;Ascomycota;Dothideomycetes;Capnodiales;Capnodiales_unidentified;Capnodiales_unidentified_1	13	0	0	0	0
Fungi;Ascomycota;Dothideomycetes;Capnodiales;Davidiellaceae;Davidiella	68	0	0	0	0
Fungi;Ascomycota;Dothideomycetes;Capnodiales;Incertae_sedis_17;Capnobotryella	39	0	1	1	5
Fungi;Ascomycota;Dothideomycetes;Capnodiales;Incertae_sedis_17;Toxicocladosporium	64	0	1	0	0
Fungi;Ascomycota;Dothideomycetes;Capnodiales;Teratosphaeriaceae;Devriesia	10	0	0	0	0
Fungi;Ascomycota;Dothideomycetes;Capnodiales;Teratosphaeriaceae;Penidiella	1631	16	25	142	46
Fungi;Ascomycota;Dothideomycetes;Capnodiales;Teratosphaeriaceae;Teratosphaeria	39	0	0	0	0
Fungi;Ascomycota;Dothideomycetes;Capnodiales;Unclassified;Unclassified	799	6	43	246	240
Fungi;Ascomycota;Dothideomycetes;Dothideales;Dothioraceae;Aureobasidium	4822	39	17	160	33
Fungi;Ascomycota;Dothideomycetes;Dothideales;Dothioraceae;Hormonema	0	0	0	7	0
Fungi;Ascomycota;Dothideomycetes;Dothideomycetes_unidentified;Dothideomycetes_unidentified_1;Dothideomycetes_unidentified_1	61	0	0	3	0
Fungi;Ascomycota;Dothideomycetes;Incertae_sedis_8;Eremomycetaceae;Arthrographis	1	0	0	1	0
Fungi;Ascomycota;Dothideomycetes;Incertae_sedis_8;Incertae_sedis_19;Scleroconidioma	10	0	0	0	0
Fungi;Ascomycota;Dothideomycetes;Myriangiales;Myriangiales_unidentified;Myriangiales_unidentified_1	0	0	0	1	0
Fungi;Ascomycota;Dothideomycetes;Pleosporales;Cucurbitariaceae;Curreya	0	0	0	19	0
Fungi;Ascomycota;Dothideomycetes;Pleosporales;Incertae_sedis_13;Ascochyta	0	2	0	0	0
Fungi;Ascomycota;Dothideomycetes;Pleosporales;Incertae_sedis_13;Massariosphaeria	64	1	0	0	0
Fungi;Ascomycota;Dothideomycetes;Pleosporales;Incertae_sedis_13;Phoma	2	0	0	0	0
Fungi;Ascomycota;Dothideomycetes;Pleosporales;Leptosphaeriaceae;Coniothyrium	3	0	0	0	0
Fungi;Ascomycota;Dothideomycetes;Pleosporales;Lophiostomataceae;Lophiostoma	242	4	0	0	0
Fungi;Ascomycota;Dothideomycetes;Pleosporales;Montagnulaceae;Montagnulaceae_unidentified	137	0	0	14	0
Fungi;Ascomycota;Dothideomycetes;Pleosporales;Phaeosphaeriaceae;Phaeosphaeria	28	1	0	0	0
Fungi;Ascomycota;Dothideomycetes;Pleosporales;Phaeosphaeriaceae;Phaeosphaeriaceae_unidentified	92	1	0	0	0
Fungi;Ascomycota;Dothideomycetes;Pleosporales;Phaeosphaeriaceae;Phaeosphaeriopsis	219	1	1	11	0
Fungi;Ascomycota;Dothideomycetes;Pleosporales;Phaeosphaeriaceae;Unclassified	5	0	0	0	0
Fungi;Ascomycota;Dothideomycetes;Pleosporales;Pleosporaceae;Alternaria	726	19	0	16	0
Fungi;Ascomycota;Dothideomycetes;Pleosporales;Pleosporaceae;Cochliobolus	26	3	0	1	0
Fungi;Ascomycota;Dothideomycetes;Pleosporales;Pleosporaceae;Embellisia	0	0	0	0	7
Fungi;Ascomycota;Dothideomycetes;Pleosporales;Pleosporaceae;Pleosporaceae_unidentified	247	2	1	32	39
Fungi;Ascomycota;Dothideomycetes;Pleosporales;Pleosporaceae;Unclassified	560	9	0	0	0
Fungi;Ascomycota;Dothideomycetes;Pleosporales;Pleosporales_unidentified;Pleosporales_unidentified_1	97	0	1	37	0
Fungi;Ascomycota;Dothideomycetes;Pleosporales;Sporormiaceae;Westerdykella	100	6	0	0	1
Fungi;Ascomycota;Dothideomycetes;Pleosporales;Unclassified;Unclassified	688	11	1	2	6
Fungi;Ascomycota;Dothideomycetes;Unclassified;Unclassified;Unclassified	55	0	0	0	0
Fungi;Ascomycota;Eurotiomycetes;Chaetothyriales;Chaetothyriales_unidentified;Chaetothyriales_unidentified_1	2	0	0	3	0
Fungi;Ascomycota;Eurotiomycetes;Chaetothyriales;Herpotrichiellaceae;Cladophialophora	16	24	3	1779	12
Fungi;Ascomycota;Eurotiomycetes;Chaetothyriales;Herpotrichiellaceae;Exophiala	1103	27	28	889	79
Fungi;Ascomycota;Eurotiomycetes;Chaetothyriales;Herpotrichiellaceae;Fonsecaea	6	0	3	107	5
Fungi;Ascomycota;Eurotiomycetes;Chaetothyriales;Herpotrichiellaceae;Herpotrichiellaceae_unidentified	11	0	0	7	0
Fungi;Ascomycota;Eurotiomycetes;Chaetothyriales;Herpotrichiellaceae;Phaeococcomyces	216	7	3	11	2
Fungi;Ascomycota;Eurotiomycetes;Chaetothyriales;Herpotrichiellaceae;Rhinocladiella	57	0	0	0	0
Fungi;Ascomycota;Eurotiomycetes;Chaetothyriales;Herpotrichiellaceae;Unclassified	2	0	1	69	13
Fungi;Ascomycota;Eurotiomycetes;Chaetothyriales;Unclassified;Unclassified	6	0	0	0	0
Fungi;Ascomycota;Eurotiomycetes;Eurotiales;Incertae_sedis_27;Thermomyces	29	324	22	20	2738
Fungi;Ascomycota;Eurotiomycetes;Eurotiales;Thermoascaceae;Thermoascus	5	0	0	0	0
Fungi;Ascomycota;Eurotiomycetes;Eurotiales;Trichocomaceae;Aspergillus	3332	195	4	800	61
Fungi;Ascomycota;Eurotiomycetes;Eurotiales;Trichocomaceae;Penicillium	573	14	0	10	4
Fungi;Ascomycota;Eurotiomycetes;Eurotiales;Trichocomaceae;Rasamsonia	10	10	18	101	1
Fungi;Ascomycota;Eurotiomycetes;Eurotiales;Trichocomaceae;Talaromyces	13638	352	28	3201	205
Fungi;Ascomycota;Eurotiomycetes;Eurotiales;Trichocomaceae;Trichocomaceae_unidentified	311	55	34835	494	71
Fungi;Ascomycota;Eurotiomycetes;Eurotiales;Trichocomaceae;Unclassified	112	13	0	4	0
Fungi;Ascomycota;Eurotiomycetes;Eurotiales;Unclassified;Unclassified	0	6	0	0	0
Fungi;Ascomycota;Leotiomycetes;Helotiales;Incertae_sedis_2;Scytalidium	0	0	0	2	3
Fungi;Ascomycota;Leotiomycetes;Helotiales;Unclassified;Unclassified	8	6	1	21	0
Fungi;Ascomycota;Orbiliomycetes;Orbiliales;Orbiliaceae;Unclassified	0	0	0	3	0
Fungi;Ascomycota;Orbiliomycetes;Unclassified;Unclassified;Unclassified	68	5	3	62	6
Fungi;Ascomycota;Saccharomycetes;Saccharomycetales;Incertae_sedis_11;Candida	422	7	0	0	0
Fungi;Ascomycota;Sordariomycetes;Coniochaetales;Coniochaetaceae;Coniochaeta	71	1	0	20	0
Fungi;Ascomycota;Sordariomycetes;Coniochaetales;Coniochaetaceae;Lecythophora	302	4	2	54	10
Fungi;Ascomycota;Sordariomycetes;Hypocreales;Hypocreaceae;Hypocreaceae_unidentified	1	0	0	0	0
Fungi;Ascomycota;Sordariomycetes;Hypocreales;Hypocreaceae;Trichoderma	11	0	0	0	0
Fungi;Ascomycota;Sordariomycetes;Hypocreales;Hypocreales_unidentified;Hypocreales_unidentified_1	55	0	1	4	17
Fungi;Ascomycota;Sordariomycetes;Hypocreales;Nectriaceae;Fusarium	30	0	0	7	1
Fungi;Ascomycota;Sordariomycetes;Hypocreales;Nectriaceae;Nectriaceae_unidentified	45	0	0	0	0
Fungi;Ascomycota;Sordariomycetes;Hypocreales;Unclassified;Unclassified	31	1	0	5	0
Fungi;Ascomycota;Sordariomycetes;Incertae_sedis_7;Glomerellaceae;Unclassified	2	0	0	0	0
Fungi;Ascomycota;Sordariomycetes;Incertae_sedis_7;Incertae_sedis_31;Xylomelasma	0	0	0	5	0
Fungi;Ascomycota;Sordariomycetes;Incertae_sedis_7;Magnaporthaceae;Magnaporthe	51	66	9	1	0
Fungi;Ascomycota;Sordariomycetes;Ophiostomatales;Ophiostomataceae;Sporothrix	0	0	0	12	0
Fungi;Ascomycota;Sordariomycetes;Sordariales;Sordariaceae;Sordariaceae_unidentified	370	5	0	3	0
Fungi;Ascomycota;Sordariomycetes;Sordariomycetes_unidentified;Sordariomycetes_unidentified_1;Sordariomycetes_unidentified_1	91	4	0	0	0
Fungi;Ascomycota;Sordariomycetes;Unclassified;Unclassified;Unclassified	1868	119	29	303	14
Fungi;Ascomycota;Unclassified;Unclassified;Unclassified;Unclassified	3268	34564	5640	13470	36108
Fungi;Basidiomycota;Agaricomycetes;Agaricales;Entolomataceae;Clitopilus	0	0	0	12	0
Fungi;Basidiomycota;Agaricomycetes;Agaricales;Unclassified;Unclassified	2	0	0	0	0
Fungi;Basidiomycota;Agaricomycetes;Cantharellales;Clavulinaceae;Clavulina	0	0	12	267	7
Fungi;Basidiomycota;Agaricomycetes;Cantharellales;Hydnaceae;Sistotrema	3	0	0	0	0
Fungi;Basidiomycota;Agaricomycetes;Hymenochaetales;Schizoporaceae;Hyphodontia	0	536	253	17430	1198
Fungi;Basidiomycota;Agaricomycetes;Polyporales;Ganodermataceae;Ganoderma	0	0	0	7	0
Fungi;Basidiomycota;Agaricomycetes;Polyporales;Phanerochaetaceae;Phanerochaete	16	1642	0	0	1
Fungi;Basidiomycota;Agaricomycetes;Unclassified;Unclassified;Unclassified	15	0	0	0	0
Fungi;Basidiomycota;Agaricostilbomycetes;Agaricostilbales;Chionosphaeraceae;Kurtzmanomyces	3	0	0	0	0
Fungi;Basidiomycota;Cystobasidiomycetes;Incertae_sedis_58;Incertae_sedis_59;Sakaguchia	2	0	0	0	0
Fungi;Basidiomycota;Microbotryomycetes;Sporidiobolales;Incertae_sedis_25;Incertae_sedis_25_unidentified	18	0	0	0	0
Fungi;Basidiomycota;Microbotryomycetes;Sporidiobolales;Incertae_sedis_25;Rhodotorula	10	0	0	3	0
Fungi;Basidiomycota;Microbotryomycetes;Sporidiobolales;Incertae_sedis_25;Sporobolomyces	3	0	0	0	0
Fungi;Basidiomycota;Tremellomycetes;Filobasidiales;Filobasidiaceae;Cryptococcus	152	0	0	2	0
Fungi;Basidiomycota;Tremellomycetes;Tremellales;Incertae_sedis_12;Cryptococcus_1	40	0	1	16	1
Fungi;Basidiomycota;Tremellomycetes;Tremellales;Unclassified;Unclassified	15	1	0	0	0
Fungi;Basidiomycota;Tremellomycetes;Tremellomycetes_unidentified;Tremellomycetes_unidentified_1;Tremellomycetes_unidentified_1	697	3	0	6	0
Fungi;Basidiomycota;Tremellomycetes;Unclassified;Unclassified;Unclassified	20	2	0	1	0
Fungi;Basidiomycota;Unclassified;Unclassified;Unclassified;Unclassified	38	0	1	3	2
Fungi;Fungi_unidentified;Fungi_unidentified_1;Fungi_unidentified_1;Fungi_unidentified_1_1;Fungi_unidentified_1_1	541	2285	11	418	0
Fungi;Unclassified;Unclassified;Unclassified;Unclassified;Unclassified	887	356	1	202	41
Fungi;Zygomycota;Incertae_sedis_10;Mucorales;Cunninghamellaceae;Gongronella	0	0	0	5	0

## Sheet: level 7-species
OTU	2-ITS	3-ITS	4-ITS	5-ITS	6-ITS
Fungi;Ascomycota;Ascomycota_unidentified;Ascomycota_unidentified_1;Ascomycota_unidentified_1;Ascomycota_unidentified_1_1;Ascomycota_sp|SH196232.06FU	2	0	0	0	0
Fungi;Ascomycota;Ascomycota_unidentified;Ascomycota_unidentified_1;Ascomycota_unidentified_1;Ascomycota_unidentified_1_1;Ascomycota_sp|SH197541.06FU	85	0	0	210	0
Fungi;Ascomycota;Ascomycota_unidentified;Ascomycota_unidentified_1;Ascomycota_unidentified_1;Ascomycota_unidentified_1_1;Ascomycota_sp|SH202146.06FU	684	2	0	0	0
Fungi;Ascomycota;Ascomycota_unidentified;Ascomycota_unidentified_1;Ascomycota_unidentified_1;Ascomycota_unidentified_1_1;Ascomycota_sp|SH207016.06FU	12	0	0	0	0
Fungi;Ascomycota;Ascomycota_unidentified;Ascomycota_unidentified_1;Ascomycota_unidentified_1;Ascomycota_unidentified_1_1;Ascomycota_sp|SH210965.06FU	325	4	0	1	1
Fungi;Ascomycota;Ascomycota_unidentified;Ascomycota_unidentified_1;Ascomycota_unidentified_1;Ascomycota_unidentified_1_1;Ascomycota_sp|SH211028.06FU	4	0	0	2	0
Fungi;Ascomycota;Ascomycota_unidentified;Ascomycota_unidentified_1;Ascomycota_unidentified_1;Ascomycota_unidentified_1_1;Ascomycota_sp|SH211403.06FU	2	0	0	169	2
Fungi;Ascomycota;Ascomycota_unidentified;Ascomycota_unidentified_1;Ascomycota_unidentified_1;Ascomycota_unidentified_1_1;Ascomycota_sp|SH212230.06FU	312	2	0	2	3
Fungi;Ascomycota;Ascomycota_unidentified;Ascomycota_unidentified_1;Ascomycota_unidentified_1;Ascomycota_unidentified_1_1;Ascomycota_sp|SH213938.06FU	1	236	0	2	14
Fungi;Ascomycota;Ascomycota_unidentified;Ascomycota_unidentified_1;Ascomycota_unidentified_1;Ascomycota_unidentified_1_1;Ascomycota_sp|SH217298.06FU	3	0	0	0	0
Fungi;Ascomycota;Ascomycota_unidentified;Ascomycota_unidentified_1;Ascomycota_unidentified_1;Ascomycota_unidentified_1_1;Ascomycota_sp|SH223833.06FU	65	0	0	0	0
Fungi;Ascomycota;Ascomycota_unidentified;Ascomycota_unidentified_1;Ascomycota_unidentified_1;Ascomycota_unidentified_1_1;Ascomycota_sp|SH226450.06FU	59	1	0	0	0
Fungi;Ascomycota;Ascomycota_unidentified;Ascomycota_unidentified_1;Ascomycota_unidentified_1;Ascomycota_unidentified_1_1;Ascomycota_sp|SH229315.06FU	12	0	0	0	0
Fungi;Ascomycota;Ascomycota_unidentified;Ascomycota_unidentified_1;Ascomycota_unidentified_1;Ascomycota_unidentified_1_1;Ascomycota_sp|SH230788.06FU	0	0	0	1	0
Fungi;Ascomycota;Ascomycota_unidentified;Ascomycota_unidentified_1;Ascomycota_unidentified_1;Ascomycota_unidentified_1_1;Ascomycota_sp|SH234292.06FU	0	0	0	1	3
Fungi;Ascomycota;Ascomycota_unidentified;Ascomycota_unidentified_1;Ascomycota_unidentified_1;Ascomycota_unidentified_1_1;Unclassified	1	0	0	80	0
Fungi;Ascomycota;Dothideomycetes;Capnodiales;Capnodiales_unidentified;Capnodiales_unidentified_1;Capnodiales_sp|SH238954.06FU	13	0	0	0	0
Fungi;Ascomycota;Dothideomycetes;Capnodiales;Davidiellaceae;Davidiella;Davidiella_tassiana|SH196750.06FU	68	0	0	0	0
Fungi;Ascomycota;Dothideomycetes;Capnodiales;Incertae_sedis_17;Capnobotryella;Unclassified	39	0	1	1	5
Fungi;Ascomycota;Dothideomycetes;Capnodiales;Incertae_sedis_17;Toxicocladosporium;Toxicocladosporium_strelitziae|SH196751.06FU	64	0	1	0	0
Fungi;Ascomycota;Dothideomycetes;Capnodiales;Teratosphaeriaceae;Devriesia;Devriesia_sp|SH195037.06FU	8	0	0	0	0
Fungi;Ascomycota;Dothideomycetes;Capnodiales;Teratosphaeriaceae;Devriesia;Devriesia_sp|SH195039.06FU	2	0	0	0	0
Fungi;Ascomycota;Dothideomycetes;Capnodiales;Teratosphaeriaceae;Penidiella;Penidiella_sp_HEY_1|SH230645.06FU	469	5	7	18	3
Fungi;Ascomycota;Dothideomycetes;Capnodiales;Teratosphaeriaceae;Penidiella;Penidiella_sp|SH238983.06FU	1162	11	18	124	43
Fungi;Ascomycota;Dothideomycetes;Capnodiales;Teratosphaeriaceae;Teratosphaeria;Teratosphaeria_capensis|SH222468.06FU	39	0	0	0	0
Fungi;Ascomycota;Dothideomycetes;Capnodiales;Unclassified;Unclassified;Unclassified	799	6	43	246	240
Fungi;Ascomycota;Dothideomycetes;Dothideales;Dothioraceae;Aureobasidium;Aureobasidium_pullulans|SH206629.06FU	4540	37	17	150	33
Fungi;Ascomycota;Dothideomycetes;Dothideales;Dothioraceae;Aureobasidium;Aureobasidium_pullulans|SH210412.06FU	282	2	0	10	0
Fungi;Ascomycota;Dothideomycetes;Dothideales;Dothioraceae;Hormonema;Hormonema_sp|SH231450.06FU	0	0	0	7	0
Fungi;Ascomycota;Dothideomycetes;Dothideomycetes_unidentified;Dothideomycetes_unidentified_1;Dothideomycetes_unidentified_1;Dothideomycetes_sp|SH224798.06FU	34	0	0	0	0
Fungi;Ascomycota;Dothideomycetes;Dothideomycetes_unidentified;Dothideomycetes_unidentified_1;Dothideomycetes_unidentified_1;Dothideomycetes_sp|SH230613.06FU	7	0	0	0	0
Fungi;Ascomycota;Dothideomycetes;Dothideomycetes_unidentified;Dothideomycetes_unidentified_1;Dothideomycetes_unidentified_1;Dothideomycetes_sp|SH238906.06FU	20	0	0	3	0
Fungi;Ascomycota;Dothideomycetes;Incertae_sedis_8;Eremomycetaceae;Arthrographis;Arthrographis_sp|SH225535.06FU	1	0	0	1	0
Fungi;Ascomycota;Dothideomycetes;Incertae_sedis_8;Incertae_sedis_19;Scleroconidioma;Scleroconidioma_sphagnicola|SH231448.06FU	10	0	0	0	0
Fungi;Ascomycota;Dothideomycetes;Myriangiales;Myriangiales_unidentified;Myriangiales_unidentified_1;Myriangiales_sp|SH230159.06FU	0	0	0	1	0
Fungi;Ascomycota;Dothideomycetes;Pleosporales;Cucurbitariaceae;Curreya;Curreya_austroafricana|SH206678.06FU	0	0	0	19	0
Fungi;Ascomycota;Dothideomycetes;Pleosporales;Incertae_sedis_13;Ascochyta;Ascochyta_hordei|SH233954.06FU	0	2	0	0	0
Fungi;Ascomycota;Dothideomycetes;Pleosporales;Incertae_sedis_13;Massariosphaeria;Massariosphaeria_sp_FAEII23a|SH226766.06FU	64	1	0	0	0
Fungi;Ascomycota;Dothideomycetes;Pleosporales;Incertae_sedis_13;Phoma;Phoma_cf_nebulosa_JZG_2008|SH196223.06FU	2	0	0	0	0
Fungi;Ascomycota;Dothideomycetes;Pleosporales;Leptosphaeriaceae;Coniothyrium;Coniothyrium_sp|SH240067.06FU	3	0	0	0	0
Fungi;Ascomycota;Dothideomycetes;Pleosporales;Lophiostomataceae;Lophiostoma;Lophiostoma_cynaroidis|SH235593.06FU	1	0	0	0	0
Fungi;Ascomycota;Dothideomycetes;Pleosporales;Lophiostomataceae;Lophiostoma;Lophiostoma_fuckelii|SH237048.06FU	130	4	0	0	0
Fungi;Ascomycota;Dothideomycetes;Pleosporales;Lophiostomataceae;Lophiostoma;Lophiostoma_sp|SH235594.06FU	111	0	0	0	0
Fungi;Ascomycota;Dothideomycetes;Pleosporales;Montagnulaceae;Montagnulaceae_unidentified;Montagnulaceae_sp|SH224134.06FU	137	0	0	14	0
Fungi;Ascomycota;Dothideomycetes;Pleosporales;Phaeosphaeriaceae;Phaeosphaeria;Phaeosphaeria_sp_HKC12|SH196607.06FU	28	1	0	0	0
Fungi;Ascomycota;Dothideomycetes;Pleosporales;Phaeosphaeriaceae;Phaeosphaeriaceae_unidentified;Phaeosphaeriaceae_sp|SH206997.06FU	3	0	0	0	0
Fungi;Ascomycota;Dothideomycetes;Pleosporales;Phaeosphaeriaceae;Phaeosphaeriaceae_unidentified;Phaeosphaeriaceae_sp|SH213437.06FU	89	1	0	0	0
Fungi;Ascomycota;Dothideomycetes;Pleosporales;Phaeosphaeriaceae;Phaeosphaeriopsis;Phaeosphaeriopsis_sp_C652|SH206991.06FU	219	1	1	11	0
Fungi;Ascomycota;Dothideomycetes;Pleosporales;Phaeosphaeriaceae;Unclassified;Unclassified	5	0	0	0	0
Fungi;Ascomycota;Dothideomycetes;Pleosporales;Pleosporaceae;Alternaria;Alternaria_eichhorniae|SH224789.06FU	726	19	0	16	0
Fungi;Ascomycota;Dothideomycetes;Pleosporales;Pleosporaceae;Cochliobolus;Cochliobolus_lunatus|SH224802.06FU	4	0	0	0	0
Fungi;Ascomycota;Dothideomycetes;Pleosporales;Pleosporaceae;Cochliobolus;Cochliobolus_lunatus|SH224836.06FU	22	3	0	1	0
Fungi;Ascomycota;Dothideomycetes;Pleosporales;Pleosporaceae;Embellisia;Embellisia_planifunda|SH224790.06FU	0	0	0	0	7
Fungi;Ascomycota;Dothideomycetes;Pleosporales;Pleosporaceae;Pleosporaceae_unidentified;Pleosporaceae_sp|SH215499.06FU	118	2	1	13	3
Fungi;Ascomycota;Dothideomycetes;Pleosporales;Pleosporaceae;Pleosporaceae_unidentified;Pleosporaceae_sp|SH224796.06FU	14	0	0	1	0
Fungi;Ascomycota;Dothideomycetes;Pleosporales;Pleosporaceae;Pleosporaceae_unidentified;Pleosporaceae_sp|SH224799.06FU	12	0	0	0	0
Fungi;Ascomycota;Dothideomycetes;Pleosporales;Pleosporaceae;Pleosporaceae_unidentified;Pleosporaceae_sp|SH224800.06FU	9	0	0	0	0
Fungi;Ascomycota;Dothideomycetes;Pleosporales;Pleosporaceae;Pleosporaceae_unidentified;Pleosporaceae_sp|SH224806.06FU	31	0	0	4	0
Fungi;Ascomycota;Dothideomycetes;Pleosporales;Pleosporaceae;Pleosporaceae_unidentified;Pleosporaceae_sp|SH224808.06FU	17	0	0	0	0
Fungi;Ascomycota;Dothideomycetes;Pleosporales;Pleosporaceae;Pleosporaceae_unidentified;Pleosporaceae_sp|SH224813.06FU	7	0	0	0	0
Fungi;Ascomycota;Dothideomycetes;Pleosporales;Pleosporaceae;Pleosporaceae_unidentified;Unclassified	39	0	0	14	36
Fungi;Ascomycota;Dothideomycetes;Pleosporales;Pleosporaceae;Unclassified;Unclassified	560	9	0	0	0
Fungi;Ascomycota;Dothideomycetes;Pleosporales;Pleosporales_unidentified;Pleosporales_unidentified_1;Pleosporales_sp|SH196235.06FU	1	0	0	0	0
Fungi;Ascomycota;Dothideomycetes;Pleosporales;Pleosporales_unidentified;Pleosporales_unidentified_1;Pleosporales_sp|SH205838.06FU	2	0	0	0	0
Fungi;Ascomycota;Dothideomycetes;Pleosporales;Pleosporales_unidentified;Pleosporales_unidentified_1;Pleosporales_sp|SH209063.06FU	2	0	0	0	0
Fungi;Ascomycota;Dothideomycetes;Pleosporales;Pleosporales_unidentified;Pleosporales_unidentified_1;Pleosporales_sp|SH241497.06FU	66	0	1	2	0
Fungi;Ascomycota;Dothideomycetes;Pleosporales;Pleosporales_unidentified;Pleosporales_unidentified_1;Unclassified	26	0	0	35	0
Fungi;Ascomycota;Dothideomycetes;Pleosporales;Sporormiaceae;Westerdykella;Unclassified	9	0	0	0	0
Fungi;Ascomycota;Dothideomycetes;Pleosporales;Sporormiaceae;Westerdykella;Westerdykella_dispersa|SH190477.06FU	91	6	0	0	1
Fungi;Ascomycota;Dothideomycetes;Pleosporales;Unclassified;Unclassified;Unclassified	688	11	1	2	6
Fungi;Ascomycota;Dothideomycetes;Unclassified;Unclassified;Unclassified;Unclassified	55	0	0	0	0
Fungi;Ascomycota;Eurotiomycetes;Chaetothyriales;Chaetothyriales_unidentified;Chaetothyriales_unidentified_1;Chaetothyriales_sp|SH190085.06FU	2	0	0	3	0
Fungi;Ascomycota;Eurotiomycetes;Chaetothyriales;Herpotrichiellaceae;Cladophialophora;Cladophialophora_arxii|SH211409.06FU	5	10	1	728	5
Fungi;Ascomycota;Eurotiomycetes;Chaetothyriales;Herpotrichiellaceae;Cladophialophora;Cladophialophora_bantiana|SH211396.06FU	3	11	1	282	0
Fungi;Ascomycota;Eurotiomycetes;Chaetothyriales;Herpotrichiellaceae;Cladophialophora;Cladophialophora_boppii|SH225358.06FU	3	0	0	0	0
Fungi;Ascomycota;Eurotiomycetes;Chaetothyriales;Herpotrichiellaceae;Cladophialophora;Cladophialophora_sp_CBS_102227|SH211398.06FU	0	0	0	4	2
Fungi;Ascomycota;Eurotiomycetes;Chaetothyriales;Herpotrichiellaceae;Cladophialophora;Unclassified	5	3	1	765	5
Fungi;Ascomycota;Eurotiomycetes;Chaetothyriales;Herpotrichiellaceae;Exophiala;Exophiala_dermatitidis|SH215817.06FU	0	0	0	3	6
Fungi;Ascomycota;Eurotiomycetes;Chaetothyriales;Herpotrichiellaceae;Exophiala;Exophiala_oligosperma|SH210378.06FU	3	0	0	6	0
Fungi;Ascomycota;Eurotiomycetes;Chaetothyriales;Herpotrichiellaceae;Exophiala;Exophiala_sideris|SH216359.06FU	23	0	3	7	1
Fungi;Ascomycota;Eurotiomycetes;Chaetothyriales;Herpotrichiellaceae;Exophiala;Exophiala_spinifera|SH210379.06FU	481	18	19	686	26
Fungi;Ascomycota;Eurotiomycetes;Chaetothyriales;Herpotrichiellaceae;Exophiala;Exophiala_xenobiotica|SH210377.06FU	569	9	6	179	45
Fungi;Ascomycota;Eurotiomycetes;Chaetothyriales;Herpotrichiellaceae;Exophiala;Unclassified	27	0	0	8	1
Fungi;Ascomycota;Eurotiomycetes;Chaetothyriales;Herpotrichiellaceae;Fonsecaea;Fonsecaea_erecta|SH211405.06FU	6	0	3	107	5
Fungi;Ascomycota;Eurotiomycetes;Chaetothyriales;Herpotrichiellaceae;Herpotrichiellaceae_unidentified;Herpotrichiellaceae_sp|SH209738.06FU	6	0	0	0	0
Fungi;Ascomycota;Eurotiomycetes;Chaetothyriales;Herpotrichiellaceae;Herpotrichiellaceae_unidentified;Herpotrichiellaceae_sp|SH211539.06FU	5	0	0	7	0
Fungi;Ascomycota;Eurotiomycetes;Chaetothyriales;Herpotrichiellaceae;Phaeococcomyces;Phaeococcomyces_nigricans|SH241709.06FU	1	0	3	11	2
Fungi;Ascomycota;Eurotiomycetes;Chaetothyriales;Herpotrichiellaceae;Phaeococcomyces;Phaeococcomyces_sp|SH217607.06FU	215	7	0	0	0
Fungi;Ascomycota;Eurotiomycetes;Chaetothyriales;Herpotrichiellaceae;Rhinocladiella;Rhinocladiella_sp_VL271|SH239169.06FU	57	0	0	0	0
Fungi;Ascomycota;Eurotiomycetes;Chaetothyriales;Herpotrichiellaceae;Unclassified;Unclassified	2	0	1	69	13
Fungi;Ascomycota;Eurotiomycetes;Chaetothyriales;Unclassified;Unclassified;Unclassified	6	0	0	0	0
Fungi;Ascomycota;Eurotiomycetes;Eurotiales;Incertae_sedis_27;Thermomyces;Thermomyces_lanuginosus|SH198685.06FU	29	324	22	20	2738
Fungi;Ascomycota;Eurotiomycetes;Eurotiales;Thermoascaceae;Thermoascus;Thermoascus_aurantiacus|SH213228.06FU	5	0	0	0	0
Fungi;Ascomycota;Eurotiomycetes;Eurotiales;Trichocomaceae;Aspergillus;Aspergillus_aculeatus|SH233651.06FU	2	0	0	0	0
Fungi;Ascomycota;Eurotiomycetes;Eurotiales;Trichocomaceae;Aspergillus;Aspergillus_deflectus|SH206409.06FU	2	0	0	6	0
Fungi;Ascomycota;Eurotiomycetes;Eurotiales;Trichocomaceae;Aspergillus;Aspergillus_flavus|SH225571.06FU	49	0	0	3	1
Fungi;Ascomycota;Eurotiomycetes;Eurotiales;Trichocomaceae;Aspergillus;Aspergillus_fumigatus|SH199400.06FU	976	161	4	422	15
Fungi;Ascomycota;Eurotiomycetes;Eurotiales;Trichocomaceae;Aspergillus;Aspergillus_ibericus|SH205279.06FU	485	4	0	22	3
Fungi;Ascomycota;Eurotiomycetes;Eurotiales;Trichocomaceae;Aspergillus;Aspergillus_terreus|SH214178.06FU	1818	30	0	347	42
Fungi;Ascomycota;Eurotiomycetes;Eurotiales;Trichocomaceae;Penicillium;Penicillium_citreonigrum|SH193628.06FU	88	0	0	1	0
Fungi;Ascomycota;Eurotiomycetes;Eurotiales;Trichocomaceae;Penicillium;Penicillium_citrinum|SH213185.06FU	306	4	0	3	0
Fungi;Ascomycota;Eurotiomycetes;Eurotiales;Trichocomaceae;Penicillium;Penicillium_levitum|SH201029.06FU	81	0	0	5	2
Fungi;Ascomycota;Eurotiomycetes;Eurotiales;Trichocomaceae;Penicillium;Penicillium_pimiteouiense|SH213190.06FU	36	2	0	0	0
Fungi;Ascomycota;Eurotiomycetes;Eurotiales;Trichocomaceae;Penicillium;Penicillium_sp_NRRL_35186|SH225857.06FU	59	8	0	1	2
Fungi;Ascomycota;Eurotiomycetes;Eurotiales;Trichocomaceae;Penicillium;Unclassified	3	0	0	0	0
Fungi;Ascomycota;Eurotiomycetes;Eurotiales;Trichocomaceae;Rasamsonia;Rasamsonia_argillacea|SH213195.06FU	1	10	0	4	0
Fungi;Ascomycota;Eurotiomycetes;Eurotiales;Trichocomaceae;Rasamsonia;Rasamsonia_composticola|SH213227.06FU	1	0	15	0	0
Fungi;Ascomycota;Eurotiomycetes;Eurotiales;Trichocomaceae;Rasamsonia;Rasamsonia_sp|SH223279.06FU	8	0	3	97	1
Fungi;Ascomycota;Eurotiomycetes;Eurotiales;Trichocomaceae;Talaromyces;Talaromyces_marneffei|SH225847.06FU	4443	228	3	156	16
Fungi;Ascomycota;Eurotiomycetes;Eurotiales;Trichocomaceae;Talaromyces;Talaromyces_piceus|SH210312.06FU	6209	87	18	2589	132
Fungi;Ascomycota;Eurotiomycetes;Eurotiales;Trichocomaceae;Talaromyces;Talaromyces_radicus|SH210313.06FU	2986	37	7	456	57
Fungi;Ascomycota;Eurotiomycetes;Eurotiales;Trichocomaceae;Trichocomaceae_unidentified;Trichocomaceae_sp|SH213197.06FU	30	45	34831	162	62
Fungi;Ascomycota;Eurotiomycetes;Eurotiales;Trichocomaceae;Trichocomaceae_unidentified;Trichocomaceae_sp|SH214181.06FU	100	3	0	0	0
Fungi;Ascomycota;Eurotiomycetes;Eurotiales;Trichocomaceae;Trichocomaceae_unidentified;Trichocomaceae_sp|SH225848.06FU	19	4	0	0	0
Fungi;Ascomycota;Eurotiomycetes;Eurotiales;Trichocomaceae;Trichocomaceae_unidentified;Unclassified	162	3	4	332	9
Fungi;Ascomycota;Eurotiomycetes;Eurotiales;Trichocomaceae;Unclassified;Unclassified	112	13	0	4	0
Fungi;Ascomycota;Eurotiomycetes;Eurotiales;Unclassified;Unclassified;Unclassified	0	6	0	0	0
Fungi;Ascomycota;Leotiomycetes;Helotiales;Incertae_sedis_2;Scytalidium;Scytalidium_sp|SH228825.06FU	0	0	0	2	3
Fungi;Ascomycota;Leotiomycetes;Helotiales;Unclassified;Unclassified;Unclassified	8	6	1	21	0
Fungi;Ascomycota;Orbiliomycetes;Orbiliales;Orbiliaceae;Unclassified;Unclassified	0	0	0	3	0
Fungi;Ascomycota;Orbiliomycetes;Unclassified;Unclassified;Unclassified;Unclassified	68	5	3	62	6
Fungi;Ascomycota;Saccharomycetes;Saccharomycetales;Incertae_sedis_11;Candida;Candida_smithsonii|SH216776.06FU	422	7	0	0	0
Fungi;Ascomycota;Sordariomycetes;Coniochaetales;Coniochaetaceae;Coniochaeta;Coniochaeta_cateniformis|SH226460.06FU	63	1	0	20	0
Fungi;Ascomycota;Sordariomycetes;Coniochaetales;Coniochaetaceae;Coniochaeta;Coniochaeta_polymorpha|SH234931.06FU	8	0	0	0	0
Fungi;Ascomycota;Sordariomycetes;Coniochaetales;Coniochaetaceae;Lecythophora;Lecythophora_fasciculata|SH226440.06FU	132	2	1	14	0
Fungi;Ascomycota;Sordariomycetes;Coniochaetales;Coniochaetaceae;Lecythophora;Lecythophora_hoffmannii|SH226439.06FU	126	1	0	20	9
Fungi;Ascomycota;Sordariomycetes;Coniochaetales;Coniochaetaceae;Lecythophora;Lecythophora_sp|SH230619.06FU	44	1	1	20	1
Fungi;Ascomycota;Sordariomycetes;Hypocreales;Hypocreaceae;Hypocreaceae_unidentified;Hypocreaceae_sp|SH237963.06FU	1	0	0	0	0
Fungi;Ascomycota;Sordariomycetes;Hypocreales;Hypocreaceae;Trichoderma;Trichoderma_citrinoviride|SH196079.06FU	11	0	0	0	0
Fungi;Ascomycota;Sordariomycetes;Hypocreales;Hypocreales_unidentified;Hypocreales_unidentified_1;Hypocreales_sp|SH195262.06FU	55	0	1	4	17
Fungi;Ascomycota;Sordariomycetes;Hypocreales;Nectriaceae;Fusarium;Fusarium_sp_LD_11|SH238384.06FU	30	0	0	0	0
Fungi;Ascomycota;Sordariomycetes;Hypocreales;Nectriaceae;Fusarium;Fusarium_sp|SH225201.06FU	0	0	0	7	1
Fungi;Ascomycota;Sordariomycetes;Hypocreales;Nectriaceae;Nectriaceae_unidentified;Nectriaceae_sp|SH217312.06FU	20	0	0	0	0
Fungi;Ascomycota;Sordariomycetes;Hypocreales;Nectriaceae;Nectriaceae_unidentified;Nectriaceae_sp|SH235173.06FU	25	0	0	0	0
Fungi;Ascomycota;Sordariomycetes;Hypocreales;Unclassified;Unclassified;Unclassified	31	1	0	5	0
Fungi;Ascomycota;Sordariomycetes;Incertae_sedis_7;Glomerellaceae;Unclassified;Unclassified	2	0	0	0	0
Fungi;Ascomycota;Sordariomycetes;Incertae_sedis_7;Incertae_sedis_31;Xylomelasma;Xylomelasma_sp_ZK29/08|SH238241.06FU	0	0	0	5	0
Fungi;Ascomycota;Sordariomycetes;Incertae_sedis_7;Magnaporthaceae;Magnaporthe;Magnaporthe_griffinii|SH230187.06FU	51	66	9	1	0
Fungi;Ascomycota;Sordariomycetes;Ophiostomatales;Ophiostomataceae;Sporothrix;Sporothrix_lignivora|SH204201.06FU	0	0	0	12	0
Fungi;Ascomycota;Sordariomycetes;Sordariales;Sordariaceae;Sordariaceae_unidentified;Sordariaceae_sp|SH213056.06FU	370	5	0	3	0
Fungi;Ascomycota;Sordariomycetes;Sordariomycetes_unidentified;Sordariomycetes_unidentified_1;Sordariomycetes_unidentified_1;Sordariomycetes_sp|SH216771.06FU	5	0	0	0	0
Fungi;Ascomycota;Sordariomycetes;Sordariomycetes_unidentified;Sordariomycetes_unidentified_1;Sordariomycetes_unidentified_1;Sordariomycetes_sp|SH224281.06FU	2	0	0	0	0
Fungi;Ascomycota;Sordariomycetes;Sordariomycetes_unidentified;Sordariomycetes_unidentified_1;Sordariomycetes_unidentified_1;Sordariomycetes_sp|SH226449.06FU	5	1	0	0	0
Fungi;Ascomycota;Sordariomycetes;Sordariomycetes_unidentified;Sordariomycetes_unidentified_1;Sordariomycetes_unidentified_1;Sordariomycetes_sp|SH230620.06FU	75	3	0	0	0
Fungi;Ascomycota;Sordariomycetes;Sordariomycetes_unidentified;Sordariomycetes_unidentified_1;Sordariomycetes_unidentified_1;Sordariomycetes_sp|SH230621.06FU	1	0	0	0	0
Fungi;Ascomycota;Sordariomycetes;Sordariomycetes_unidentified;Sordariomycetes_unidentified_1;Sordariomycetes_unidentified_1;Unclassified	3	0	0	0	0
Fungi;Ascomycota;Sordariomycetes;Unclassified;Unclassified;Unclassified;Unclassified	1868	119	29	303	14
Fungi;Ascomycota;Unclassified;Unclassified;Unclassified;Unclassified;Unclassified	3268	34564	5640	13470	36108
Fungi;Basidiomycota;Agaricomycetes;Agaricales;Entolomataceae;Clitopilus;Clitopilus_scyphoides|SH205039.06FU	0	0	0	12	0
Fungi;Basidiomycota;Agaricomycetes;Agaricales;Unclassified;Unclassified;Unclassified	2	0	0	0	0
Fungi;Basidiomycota;Agaricomycetes;Cantharellales;Clavulinaceae;Clavulina;Clavulina_sp|SH199924.06FU	0	0	12	267	7
Fungi;Basidiomycota;Agaricomycetes;Cantharellales;Hydnaceae;Sistotrema;Sistotrema_sp|SH198002.06FU	3	0	0	0	0
Fungi;Basidiomycota;Agaricomycetes;Hymenochaetales;Schizoporaceae;Hyphodontia;Hyphodontia_palmae|SH228408.06FU	0	536	253	17430	1198
Fungi;Basidiomycota;Agaricomycetes;Polyporales;Ganodermataceae;Ganoderma;Unclassified	0	0	0	7	0
Fungi;Basidiomycota;Agaricomycetes;Polyporales;Phanerochaetaceae;Phanerochaete;Phanerochaete_chrysosporium|SH214760.06FU	16	1642	0	0	1
Fungi;Basidiomycota;Agaricomycetes;Unclassified;Unclassified;Unclassified;Unclassified	15	0	0	0	0
Fungi;Basidiomycota;Agaricostilbomycetes;Agaricostilbales;Chionosphaeraceae;Kurtzmanomyces;Kurtzmanomyces_nectairei|SH241559.06FU	3	0	0	0	0
Fungi;Basidiomycota;Cystobasidiomycetes;Incertae_sedis_58;Incertae_sedis_59;Sakaguchia;Sakaguchia_dacryoidea|SH225721.06FU	2	0	0	0	0
Fungi;Basidiomycota;Microbotryomycetes;Sporidiobolales;Incertae_sedis_25;Incertae_sedis_25_unidentified;Sporidiobolales_sp|SH228923.06FU	18	0	0	0	0
Fungi;Basidiomycota;Microbotryomycetes;Sporidiobolales;Incertae_sedis_25;Rhodotorula;Rhodotorula_lamellibrachiae|SH227552.06FU	5	0	0	0	0
Fungi;Basidiomycota;Microbotryomycetes;Sporidiobolales;Incertae_sedis_25;Rhodotorula;Rhodotorula_minuta|SH227535.06FU	1	0	0	3	0
Fungi;Basidiomycota;Microbotryomycetes;Sporidiobolales;Incertae_sedis_25;Rhodotorula;Rhodotorula_mucilaginosa|SH228918.06FU	4	0	0	0	0
Fungi;Basidiomycota;Microbotryomycetes;Sporidiobolales;Incertae_sedis_25;Sporobolomyces;Sporobolomyces_sp_Vega122|SH212607.06FU	3	0	0	0	0
Fungi;Basidiomycota;Tremellomycetes;Filobasidiales;Filobasidiaceae;Cryptococcus;Cryptococcus_terrestris|SH219360.06FU	53	0	0	0	0
Fungi;Basidiomycota;Tremellomycetes;Filobasidiales;Filobasidiaceae;Cryptococcus;Unclassified	99	0	0	2	0
Fungi;Basidiomycota;Tremellomycetes;Tremellales;Incertae_sedis_12;Cryptococcus_1;Cryptococcus_podzolicus|SH197001.06FU	3	0	0	0	0
Fungi;Basidiomycota;Tremellomycetes;Tremellales;Incertae_sedis_12;Cryptococcus_1;Cryptococcus_sp_TC2_092|SH226567.06FU	35	0	1	16	1
Fungi;Basidiomycota;Tremellomycetes;Tremellales;Incertae_sedis_12;Cryptococcus_1;Cryptococcus_sp|SH226566.06FU	2	0	0	0	0
Fungi;Basidiomycota;Tremellomycetes;Tremellales;Unclassified;Unclassified;Unclassified	15	1	0	0	0
Fungi;Basidiomycota;Tremellomycetes;Tremellomycetes_unidentified;Tremellomycetes_unidentified_1;Tremellomycetes_unidentified_1;Tremellomycetes_sp|SH195372.06FU	697	3	0	6	0
Fungi;Basidiomycota;Tremellomycetes;Unclassified;Unclassified;Unclassified;Unclassified	20	2	0	1	0
Fungi;Basidiomycota;Unclassified;Unclassified;Unclassified;Unclassified;Unclassified	38	0	1	3	2
Fungi;Fungi_unidentified;Fungi_unidentified_1;Fungi_unidentified_1;Fungi_unidentified_1_1;Fungi_unidentified_1_1;Fungi_sp|SH189980.06FU	47	0	0	0	0
Fungi;Fungi_unidentified;Fungi_unidentified_1;Fungi_unidentified_1;Fungi_unidentified_1_1;Fungi_unidentified_1_1;Fungi_sp|SH211973.06FU	7	0	0	0	0
Fungi;Fungi_unidentified;Fungi_unidentified_1;Fungi_unidentified_1;Fungi_unidentified_1_1;Fungi_unidentified_1_1;Fungi_sp|SH230936.06FU	487	2285	11	418	0
Fungi;Unclassified;Unclassified;Unclassified;Unclassified;Unclassified;Unclassified	887	356	1	202	41
Fungi;Zygomycota;Incertae_sedis_10;Mucorales;Cunninghamellaceae;Gongronella;Gongronella_butleri|SH201653.06FU	0	0	0	5	0
